# Supplementary material for: Heat-Induced Hatching: Clarifying Effects of Hydration and Heating Rate on Behavioral Thermal Tolerance of Red-Eyed Treefrog Embryos
Source: Integr Org Biol. 2025 Jun 5;7(1):obaf023. doi: 10.1093/iob/obaf023 (PMC12257936; doi:10.1093/iob/obaf023)
Supplement: obaf023_Supplemental_Files [file obaf023_supplemental_files.zip]

Archive with 5 entries (5 files):
- HeatInducedHatching_Analysis.R
- Supplementar figure 1.png
- Supplementary data.xlsx
- VS1_C29_Dry-high_body_change_position.mp4
- VS2_C104_Wet-low_Hatching.mp4
