# Supplementary material for: Heat-Induced Hatching: Clarifying Effects of Hydration and Heating Rate on Behavioral Thermal Tolerance of Red-Eyed Treefrog Embryos
Source: Integr Org Biol. 2025 Jun 5;7(1):obaf023. doi: 10.1093/iob/obaf023 (PMC12257936; doi:10.1093/iob/obaf023)
Supplement: obaf023_Supplemental_Files [file obaf023_supplemental_files.zip › HeatInducedHatching_Analysis.R]

# =============================================================================
# Title: Heat-induced hatching: clarifying effects of hydration and heating rate 
#        on behavioral thermal tolerance of red-eyed treefrog embryos
#
# Authors: Guevara-Molina et al.
# Contact: [ecgm0594@gmail.com]
#
# Description: This script contains data processing, statistical analyses, and
# figure generation for the manuscript. It includes:
#   - Setup and package loading
#   - Exploratory Data Analysis
#   - Non-parametric tests and assumption checks
#   - Statistical modeling
#   - Figures 

# =============================================================================
# Setup: Install and Load Required Packages
# =============================================================================

# Set CRAN repository
options(repos = "https://cran.r-project.org/")

# Install core packages (only run if not already installed)
packages <- c(
  "MASS", "tidyverse", "ggpubr", "rstatix", "multcomp", "lmtest", "ggplot2",
  "hrbrthemes", "viridis", "plyr", "scales", "ez", "lme4", "AICcmodavg", "car",
  "carData", "Rmisc", "lattice", "mgcv", "vroom", "forcats", "tidyr", "lsmeans",
  "lmerTest"
)

installed <- packages %in% installed.packages()[,"Package"]
if (any(!installed)) install.packages(packages[!installed], Ncpus = 4)

# Install additional package from GitHub
if (!requireNamespace("gratia", quietly = TRUE)) {
  install.packages("remotes")
  remotes::install_github("gavinsimpson/gratia")
}

# Load packages
library(MASS)
library(tidyverse)
library(ggpubr)
library(rstatix)
library(multcomp)
library(lmtest)
library(ggplot2)
library(hrbrthemes)
library(viridis)
library(plyr)
library(dplyr)
library(lattice)
library(Rmisc)
library(scales)
library(ez)
library(lme4)
library(lsmeans)
library(lmerTest)
library(AICcmodavg)
library(car)
library(carData)
library(mgcv)
library(gratia)


# =============================================================================
# Non-parametric Analyses & Assumption Checks
# =============================================================================

# -----------------------------------------------------------------------------
# Heating Rates of Clutches (5-minute intervals)
# -----------------------------------------------------------------------------
shapiro.test(ClutchesHRpaper2$HR)
fit1 <- fitdistr(ClutchesHRpaper2$HR, "normal")
fit2 <- fitdistr(ClutchesHRpaper2$HR, "lognormal")
AIC(fit1, fit2)

# -----------------------------------------------------------------------------
# Egg Size
# -----------------------------------------------------------------------------
shapiro.test(Eggsizes$Size)
shapiro.test(log(Eggsizes$Size))

shapiro.test(DryEggsizes$Size)
shapiro.test(log(DryEggsizes$Size))

shapiro.test(WetEggsizes$Size)
shapiro.test(log(WetEggsizes$Size))

fit1 <- fitdistr(Eggsizes$Size, "normal")
fit2 <- fitdistr(Eggsizes$Size, "lognormal")
AIC(fit1, fit2)

# Wilcoxon test for egg size by hydration treatment
wilcox.test(Size ~ Hydration, data = Eggsizes)

# -----------------------------------------------------------------------------
# Duration of Assays
# -----------------------------------------------------------------------------
shapiro.test(Duration$Duration)
shapiro.test(log(Duration$Duration))

fit1 <- fitdistr(Duration$Duration, "normal")
fit2 <- fitdistr(Duration$Duration, "lognormal")
AIC(fit1, fit2)

kruskal.test(log(Duration) ~ Hydration, data = Duration)
kruskal.test(log(Duration) ~ Heat, data = Duration)

kruskal.test(Duration ~ Category, data = Duration)
pairwise.wilcox.test(x = Duration$Duration, g = Duration$Category, p.adjust.method = "holm")

# -----------------------------------------------------------------------------
# Proportion of Hatched Embryos
# -----------------------------------------------------------------------------
shapiro.test(PropHatch$Proportion)
shapiro.test(log(PropHatch$Proportion))

anova_model <- aov(Proportion ~ Category, data = PropHatch)
summary(anova_model)

# -----------------------------------------------------------------------------
# Proportion of Unhatched Embryos
# -----------------------------------------------------------------------------
shapiro.test(PropUnhatch$Proportion)
shapiro.test(log(PropUnhatch$Proportion))

fit14 <- fitdistr(PropUnhatch$Proportion, "normal")
fit15 <- fitdistr(PropUnhatch$Proportion, "lognormal")
AIC(fit14, fit15)

kruskal.test(Proportion ~ Category, data = PropUnhatch)

# -----------------------------------------------------------------------------
# Water Heating Rate
# -----------------------------------------------------------------------------
shapiro.test(WaterHR$WHR)
shapiro.test(log(WaterHR$WHR))

fit1 <- fitdistr(WaterHR$WHR, "normal")
fit2 <- fitdistr(WaterHR$WHR, "lognormal")
AIC(fit1, fit2)

wilcox.test(WHR ~ HeatInput, data = WaterHR)

# -----------------------------------------------------------------------------
# Mean Clutch Heating Rates (by clutch)
# -----------------------------------------------------------------------------
shapiro.test(MeanHRClutches$HR)
shapiro.test(log(MeanHRClutches$HR))

fit1 <- fitdistr(MeanHRClutches$HR, "normal")
fit2 <- fitdistr(MeanHRClutches$HR, "lognormal")
AIC(fit1, fit2)

wilcox.test(HR ~ Location, data = MeanHRClutches)
wilcox.test(HR ~ hydration, data = MeanHRClutches)

# -----------------------------------------------------------------------------
# Summary: Mean Clutch Heating Rates by Hydration/Heat/Category
# -----------------------------------------------------------------------------
wilcox.test(HR ~ Hydration, data = ClutchMeanHR2)
wilcox.test(HR ~ Heat, data = ClutchMeanHR2)
kruskal.test(HR ~ Category, data = ClutchMeanHR2)
pairwise.wilcox.test(x = ClutchMeanHR2$HR, g = ClutchMeanHR2$Category, p.adjust.method = "holm")

# -----------------------------------------------------------------------------
# Heating Chamber Temperatures by Treatment
# -----------------------------------------------------------------------------
shapiro.test(HRChamber$HRChamber)
wilcox.test(HRChamber ~ Hydration, data = HRChamber)
kruskal.test(HRChamber ~ Category, data = HRChamber)
pairwise.wilcox.test(x = HRChamber$HRChamber, g = HRChamber$Category, p.adjust.method = "holm")

# -----------------------------------------------------------------------------
# Lab/environmental Humidity by Category
# -----------------------------------------------------------------------------
Humidity$sibship <- as.factor(Humidity$sibship)
shapiro.test(Humidity$humidity)

lm_model <- lm(humidity ~ Category, data = Humidity)
anova(lm_model)

# -----------------------------------------------------------------------------
# Egg Volume Loss
# -----------------------------------------------------------------------------
shapiro.test(volumelost$Voldiff)
shapiro.test(log(volumelost$Voldiff))

fit1 <- fitdistr(volumelost$Voldiff, "normal")
fit2 <- fitdistr(volumelost$Voldiff, "lognormal")
AIC(fit1, fit2)

shapiro.test(volumePORCENTAJE$volumePorcentage)
shapiro.test(log(volumePORCENTAJE$volumePorcentage))

fit3 <- fitdistr(volumePORCENTAJE$volumePorcentage, "normal")
fit4 <- fitdistr(volumePORCENTAJE$volumePorcentage, "lognormal")
AIC(fit3, fit4)

wilcox.test(volumePorcentage ~ Heat, data = volumePORCENTAJE)
wilcox.test(volumePorcentage ~ Hydration, data = volumePORCENTAJE)

kruskal.test(log(volumePorcentage) ~ Category, data = volumePORCENTAJE)
pairwise.wilcox.test(x = volumePORCENTAJE$volumePorcentage, g = volumePORCENTAJE$Category, p.adjust.method = "holm")

# -----------------------------------------------------------------------------
# Embryo Mortality
# -----------------------------------------------------------------------------
shapiro.test(Mortality$Proportion)
shapiro.test(log(Mortality$Proportion))

fit1 <- fitdistr(Mortality$Proportion, "normal")
fit2 <- fitdistr(Mortality$Proportion, "lognormal")
AIC(fit1, fit2)

kruskal.test(Proportion ~ Category, data = Mortality)
pairwise.wilcox.test(x = Mortality$Proportion, g = Mortality$Category, p.adjust.method = "holm")


# =============================================================================
# Statistical Modeling
# =============================================================================

# -----------------------------------------------------------------------------
# Five-minute Heating Rates of Clutches (Figure 2 – Table 2)
# -----------------------------------------------------------------------------

Temperature <- ClutchesHRpaper2$HR
hist(Temperature)

# Ensure sibship is treated as a random effect
ClutchesHRpaper2$sibship <- as.factor(ClutchesHRpaper2$sibship)

# Null model (random intercept only)
mNU_gamm <- gamm(HR ~ 1,
                 random = list(sibship = ~1),
                 data = ClutchesHRpaper2)

# Full model with all interactions
m1_gamm <- gamm(HR ~ location * Hydration * HeatInput * time,
                random = list(sibship = ~1),
                data = ClutchesHRpaper2)

# Reduced model without HeatInput
m2_gamm <- gamm(HR ~ location * Hydration * time,
                random = list(sibship = ~1),
                data = ClutchesHRpaper2)

# Model summaries
summary(m1_gamm)
summary(m1_gamm$gam)  # GAM component
summary(m1_gamm$lme)  # Mixed-effects component

# Model comparison based on AIC
AIC(mNU_gamm$lme, m1_gamm$lme, m2_gamm$lme)

# Extract AIC values and compute model weights
aic_values <- AIC(mNU_gamm$lme, m1_gamm$lme, m2_gamm$lme)
delta_aic <- aic_values$AIC - min(aic_values$AIC)
likelihoods <- exp(-0.5 * delta_aic)
aic_weights <- likelihoods / sum(likelihoods)
aic_results <- cbind(aic_values, delta_aic, aic_weights)

# -----------------------------------------------------------------------------
# VTMax Modeling (Figure 3 – Table 3)
# -----------------------------------------------------------------------------

# Ensure correct factor level for HeatInput
VTMaxHRpaperNEW$HeatInput <- relevel(as.factor(VTMaxHRpaperNEW$HeatInput), ref = "low")

# Null model (intercept only)
glmm_lognormNULL <- glmmTMB(VTMax ~ 1,
                            data = VTMaxHRpaperNEW,
                            family = gaussian(link = "log"))
summary(glmm_lognormNULL)

# Full model with Hydration × HeatInput interaction and HR covariate
glmm_lognorm <- glmmTMB(VTMax ~ Hydration * HeatInput + HR + (1 | Sibship),
                        data = VTMaxHRpaperNEW,
                        family = gaussian(link = "log"))
summary(glmm_lognorm)

# Reduced model without HR
glmm_lognorm2 <- glmmTMB(VTMax ~ Hydration * HeatInput + (1 | Sibship),
                         data = VTMaxHRpaperNEW,
                         family = gaussian(link = "log"))
summary(glmm_lognorm2)

# Alternative models with different distributions
glmm_gamma <- glmmTMB(VTMax ~ Hydration * HeatInput * HR + (1 | Sibship),
                      data = VTMaxHRpaperNEW,
                      family = Gamma(link = "log"))
summary(glmm_gamma)

glmm_poisson <- glmmTMB(VTMax ~ Hydration * HeatInput + (1 | Sibship),
                        data = VTMaxHRpaperNEW,
                        family = poisson(link = "log"))

glmm_tweedie <- glmmTMB(VTMax ~ Hydration * HeatInput + (1 | Sibship),
                        data = VTMaxHRpaperNEW,
                        family = tweedie(link = "log"))

# Compare model performance
AIC(glmm_lognormNULL, glmm_lognorm, glmm_lognorm2,
    glmm_gamma, glmm_poisson, glmm_tweedie)

# Likelihood ratio test between best candidates
anova(glmm_lognorm, glmm_gamma, test = "LRT")

# BIC comparison
BIC(glmm_lognorm, glmm_gamma)

# Model comparison table
allGLM <- list(glmm_lognormNULL, glmm_lognorm, glmm_lognorm2,
               glmm_gamma, glmm_poisson, glmm_tweedie)
aictab(allGLM)


# =============================================================================
# Figures – Visualization of Heating Rates and Behavioral Thermal Response
# =============================================================================

# -----------------------------------------------------------------------------
# Figure 2A – Heating Rates of Clutches Over Time (by Heat Input)
# -----------------------------------------------------------------------------

HR <- ClutchesHRpaper2
HR <- summarySE(HR, measurevar = "HR", groupvars = c("HeatInput", "time"))

ggplot(HR, aes(x = time, y = HR, colour = HeatInput)) + 
  geom_errorbar(aes(ymin = HR - se, ymax = HR + se), width = 3.5) +
  geom_line(size = 0.6) +
  geom_point(size = 1.5) +
  ylim(0.07, 0.24) +
  scale_x_continuous(breaks = seq(10, 130, by = 10)) +
  scale_color_manual(
    values = c("high" = "gray10", "low" = "gray70"),
    breaks = c("low", "high")
  ) +
  labs(
    x = "Time (min)",
    y = "Heating rate of clutches (°C/min)"
  ) +
  theme_minimal(base_size = 11) +
  theme(
    panel.background = element_rect(fill = "white"),
    axis.line = element_line(colour = "black", size = 0.4)
  )

# -----------------------------------------------------------------------------
# Figure 2B – Heating Rates by Location Over Time
# -----------------------------------------------------------------------------

HR <- ClutchesHRpaper2
HR <- summarySE(HR, measurevar = "HR", groupvars = c("location", "time"))

ggplot(HR, aes(x = time, y = HR, colour = location)) + 
  geom_errorbar(aes(ymin = HR - se, ymax = HR + se), width = 3.5) +
  geom_line(size = 0.6) +
  geom_point(size = 1.5) +
  ylim(0.07, 0.24) +
  scale_x_continuous(breaks = seq(10, 130, by = 10)) +
  scale_color_manual(
    values = c("B" = "#f05039", "S" = "#eebab4"),
    breaks = c("B", "S")
  ) +
  labs(
    x = "Time (min)",
    y = "Heating rate of clutches (°C/min)"
  ) +
  theme_minimal(base_size = 11) +
  theme(
    panel.background = element_rect(fill = "white"),
    axis.line = element_line(colour = "black", size = 0.4)
  )

# -----------------------------------------------------------------------------
# Figure 2C – Heating Rates by Hydration Category Over Time
# -----------------------------------------------------------------------------

HR <- ClutchesHRpaper2
HR <- summarySE(HR, measurevar = "HR", groupvars = c("category", "time"))

ggplot(HR, aes(x = time, y = HR, colour = category)) + 
  geom_errorbar(aes(ymin = HR - se, ymax = HR + se), width = 3.5) +
  geom_line(size = 0.6) +
  geom_point(size = 1.5) +
  ylim(0.04, 0.25) +
  scale_x_continuous(breaks = seq(10, 130, by = 10)) +
  scale_color_manual(
    values = c("DH" = "tan4", "DL" = "wheat3", "WH" = "steelblue", "WL" = "cadetblue3"),
    breaks = c("WH", "WL", "DH", "DL")
  ) +
  labs(
    x = "Time (min)",
    y = "Heating rate of clutches (°C/min)"
  ) +
  theme_minimal(base_size = 11) +
  theme(
    panel.background = element_rect(fill = "white"),
    axis.line = element_line(colour = "black", size = 0.4)
  )

# -----------------------------------------------------------------------------
# Figure 3A – Voluntary Thermal Maximum (VTMax) by Treatment Category
# -----------------------------------------------------------------------------

ggplot(VTMaxHRpaperNEW, aes(x = Category, y = VTMax, colour = Category, fill = Category)) + 
  geom_jitter(width = 0.18, alpha = 0.4, size = 1.5) +
  geom_boxplot(fill = NA, outlier.colour = NA, position = position_dodge(width = 0.9)) +
  scale_color_manual(
    values = c(
      "DH" = "tan4",
      "DL" = "wheat3",
      "WH" = "steelblue",
      "WL" = "cadetblue3"
    ),
    breaks = c("WH", "WL", "DH", "DL")
  ) +
  labs(
    x = "Treatment Category",
    y = "Voluntary Thermal Maximum (°C)"
  ) +
  theme_minimal(base_size = 11) +
  theme(
    panel.background = element_rect(fill = "white"),
    axis.line = element_line(colour = "black", size = 0.4)
  )

# -----------------------------------------------------------------------------
# Figure 3B – Cumulative Proportion Hatched by Temperature
# -----------------------------------------------------------------------------

AcProp <- AccHatching
AcProp <- summarySE(AcProp, measurevar = "AcProp", groupvars = c("Category", "Temp"))

ggplot(AcProp, aes(x = Temp, y = AcProp, colour = Category)) + 
  geom_errorbar(aes(ymin = AcProp - se, ymax = AcProp + se), width = 0.3) +
  geom_line(size = 1.0) +
  geom_point(size = 1.8) +
  scale_y_continuous(limits = c(0, 0.65), expand = expansion(mult = 0)) +
  scale_x_continuous(breaks = seq(26, 43, by = 2)) +
  scale_color_manual(values = c(
    "DH" = "tan4",
    "DL" = "wheat3",
    "WH" = "steelblue",
    "WL" = "cadetblue3"
  )) +
  labs(
    x = "Temperature (°C)", 
    y = "Cumulative Proportion Hatched"
  ) +
  theme_minimal() +
  theme(
    panel.grid = element_blank(),
    axis.line = element_line(colour = "black", size = 0.5),
    axis.ticks = element_line(colour = "black"),
    axis.text = element_text(colour = "black"),
    axis.title = element_text(colour = "black")
  )
