# Supplementary material for: Heat-Induced Hatching: Clarifying Effects of Hydration and Heating Rate on Behavioral Thermal Tolerance of Red-Eyed Treefrog Embryos
Source: Integr Org Biol. 2025 Jun 5;7(1):obaf023. doi: 10.1093/iob/obaf023 (PMC12257936; doi:10.1093/iob/obaf023)
Supplement: obaf023_Supplemental_Files [file obaf023_supplemental_files.zip › Supplementary data.xlsx]

## Sheet: S1
Table S1. Data by trial
Date	Sibship	Hydration	Heat input	Category	Trial Duration (min)	Initial Ambient Temperature (°C, in Air)	Initial Ambient Relative Humidity (%)	Test Eggs	Eggs Hatched	Proportion Hatched	Hatching Rate (%Eggs/hour)	Eggs Unhatched	Proportion Unhatched	Initial Water Temperature (°C)	Final Water Temperature (°C)	Water Heating Rate (°C/min)	Initial Clutch Temperature at Back (°C)	Final Clutch Temperature at Back (°C)	Trial-mean Clutch Heating Rate at Back (°C/min)	Initial Clutch Temperature at Surface (°C)	Final Clutch Temperature at Surface (°C)	Trial-mean Clutch Heating Rate at Surface (°C/min)	Initial Chamber Temperature (°C)	Final Chamber Temperature (°C)	Trial-mean Chamber Heating Rate (°C/min)	Clutch-mean Heating Rate (°C/min)	Initial Mean Clutch Temperature (°C)	Initial Thermal Gradient (°C)	Final Thermal Gradient (°C)	Initial Mean Egg Diameter (mm)	Initial Mean Egg Volume (µL)	Final Mean Egg Diameter (mm)	Final Mean Egg Volume (µL)	Mean Egg Volume Lost (µL)	Proportional Egg-volume Loss (%)	Number Dead	Proportion Dead
20220704	103	dry	low	DL	126	27	88	34	10	0.294118	14.0056	24	0.705882	25.74	50.62	0.19746	26.66	40.01	0.105952	26.56	38.68	0.0961905	27.2	39.86	0.100476	0.101071	26.61	0.1	1.33	5.21	74.71	5.01	66.44	8.27	11.0695	0	0
20220627	61	dry	low	DL	139	24.9	96	31	21	0.677419	29.2411	10	0.322581	24.72	53.47	0.206835	24.76	40.02	0.109784	24.73	39.16	0.103813	25.1	40.37	0.109856	0.106799	24.745	0.03	0.86	4.85	60.09	4.65	53.14	6.95	11.566	0	0
20220722	197	wet	low	WL	139	25.8	91	44	9	0.204545	8.8293	35	0.795455	25.5	53.74	0.203165	25.18	41.29	0.115899	25.89	39.48	0.0977698	25.74	40.25	0.104388	0.106835	25.535	-0.71	1.81	5.77	101.36	5.33	80.14	21.22	20.9353	4	0.0909091
20220612	14	wet	low	WL	128	25.8	89	52	19	0.365385	17.1274	33	0.634615	25.75	49.81	0.187969	25.67	41.22	0.121484	25.59	38.98	0.104609	26.12	40.12	0.109375	0.113047	25.63	0.08	2.24	6.19	126	5.59	94.01	31.99	25.3889	2	0.0384615
20220709	123	dry	low	DL	114	26.8	95	38	15	0.394737	20.7756	23	0.605263	25.34	48.98	0.207368	26.28	40.03	0.120614	26.18	39.52	0.117018	26.52	45.08	0.162807	0.118816	26.23	0.1	0.51	4.24	41.02	4.01	34.91	6.11	14.8952	0	0
20220704	104	wet	low	WL	114	26.7	89	44	35	0.795455	41.866	9	0.204545	26.7	48.94	0.195088	26.79	40.25	0.11807	26.72	40.46	0.120526	26.79	39.17	0.108596	0.119298	26.755	0.07	-0.21	5.45	85.59	5.12	72.12	13.47	15.7378	0	0
20220706	114	dry	low	DL	104	27	87	51	14	0.27451	15.8371	37	0.72549	26.5	49.44	0.220577	26.49	40.09	0.130769	26.45	37.75	0.108654	26.92	38.82	0.114423	0.119712	26.47	0.04	2.34	5.07	69.27	4.54	50.27	19	27.4289	4	0.0784314
20220623	52	wet	low	WL	114	25.9	90	35	7	0.2	10.5263	28	0.8	24.58	47.78	0.203509	25.51	40.12	0.128158	25.5	38.31	0.112368	25.97	40.51	0.127544	0.120263	25.505	0.01	1.81	5.31	79.29	5.05	68.19	11.1	13.9992	0	0
20220617	25	dry	low	DL	107	26.1	87	49	11	0.22449	12.5882	38	0.77551	26.13	48.03	0.204673	26.04	40	0.130467	25.91	38.77	0.120187	26.05	39.97	0.130093	0.125327	25.975	0.13	1.23	4.77	57.31	4.52	49.47	7.84	13.68	0	0
20220710	138	wet	low	WL	111	26.2	91	34	14	0.411765	22.2576	20	0.588235	24.93	48.72	0.214324	25.79	40.19	0.12973	25.6	39.57	0.125856	25.66	38.68	0.117297	0.127793	25.695	0.19	0.62	5.18	73.96	5.01	66.43	7.53	10.1812	2	0.0588235
20220709	124	wet	low	WL	105	25.9	96	21	12	0.571429	32.6531	9	0.428571	25.92	47.38	0.204381	25.79	40.02	0.135524	25.93	38.55	0.12019	26.26	38.96	0.120952	0.127857	25.86	-0.14	1.47	6.59	151.54	6.43	139.79	11.75	7.75373	0	0
20220612	13	dry	low	DL	102	26.5	86	62	60	0.967742	56.926	2	0.0322581	26.38	48.93	0.221078	26.27	39.97	0.134314	26.18	38.79	0.123627	26.87	39.76	0.126373	0.128971	26.225	0.09	1.18	3.87	30.5	3.62	25.32	5.18	16.9836	4	0.0645161
20220623	51	dry	low	DL	98	26.4	88	52	37	0.711538	43.5636	15	0.288462	26.86	48.26	0.218367	26.1	40.01	0.141939	26.16	38.65	0.127449	27.23	38.9	0.119082	0.134694	26.13	-0.06	1.36	4.79	59.02	4.49	47.89	11.13	18.858	0	0
20220611	11	dry	high	DH	108	25.8	89	53	35	0.660377	36.6876	18	0.339623	25.61	60.07	0.319074	25.39	41.17	0.146111	25.26	38.95	0.126759	25.87	33.65	0.072037	0.136435	25.325	0.13	2.22	4.29	42.06	4.107	36.97	5.09	12.1018	0	0
20220617	26	wet	low	WL	87	25.8	92	47	47	1	68.9655	0	0	26.35	46	0.225862	25.67	40.02	0.164943	25.57	38.25	0.145747	26.02	39.66	0.156782	0.155345	25.62	0.1	1.77	6.37	138	5.94	113.15	24.85	18.0072	0	0
20220715	167	wet	high	WH	68	26.7	92	26	8	0.307692	27.1493	18	0.692308	25.61	52.46	0.394853	27.52	40.01	0.183676	27.17	37.41	0.150588	26.68	34.74	0.118529	0.167132	27.345	0.35	2.6	5.97	114.29	5.77	102.21	12.08	10.5696	0	0
20220616	20	dry	high	DH	85	25.8	86	58	38	0.655172	46.2475	20	0.344828	23.97	49.15	0.296235	25.2	40.01	0.174235	25.13	39.11	0.164471	25.75	40.73	0.176235	0.169353	25.165	0.07	0.9	4.85	60.83	4.43	46.52	14.31	23.5246	0	0
20220712	144	wet	high	WH	84	26.2	89	33	4	0.121212	8.65801	29	0.878788	25.44	58.12	0.389048	26.25	43.18	0.201548	26.11	39.15	0.155238	26.71	34.36	0.0910714	0.178393	26.18	0.14	4.03	6.04	116.92	5.81	104.46	12.46	10.6569	6	0.181818
20220718	176	wet	high	WH	58	26.7	90	34	30	0.882353	91.2779	4	0.117647	30.47	52.76	0.38431	26.81	40.01	0.227586	26.69	37.05	0.178621	26.97	38.61	0.20069	0.203103	26.75	0.12	2.96	5.62	93.82	5.39	82.66	11.16	11.8951	0	0
20220630	73	wet	high	WH	68	26.3	92	27	15	0.555556	49.0196	12	0.444444	25.2	52.25	0.397794	25.71	40.13	0.212059	25.99	39.23	0.194706	26.35	41.85	0.227941	0.203382	25.85	-0.28	0.9	6.97	178.63	6.51	146.75	31.88	17.8469	0	0
20220722	196	wet	high	WH	63	26.1	94	39	16	0.410256	39.072	23	0.589744	26	51.87	0.410635	25.97	41.42	0.245238	25.87	36.3	0.165556	26.07	36.22	0.161111	0.205397	25.92	0.1	5.12	4.53	49.6	4.35	44.06	5.54	11.1694	0	0
20220618	30	wet	high	WH	71	25.9	89	31	7	0.225806	19.0822	24	0.774194	25.59	53.95	0.399437	25.42	40.64	0.214366	25.33	39.4	0.198169	25.96	42.87	0.238169	0.206268	25.375	0.09	1.24	6.61	152.81	6.05	117.99	34.82	22.7865	0	0
20220630	72	dry	high	DH	62	26.3	93	31	26	0.83871	81.1655	5	0.16129	26.65	50.66	0.387258	26.59	39.34	0.205645	26.5	40.1	0.219355	26.82	41.39	0.235	0.2125	26.545	0.09	-0.76	5.14	72.06	4.66	53.88	18.18	25.229	0	0
20220618	29	dry	high	DH	61	25.6	92	58	35	0.603448	59.3556	23	0.396552	24.36	50.38	0.426557	25.42	40.61	0.249016	25.4	36.62	0.183934	25.65	40.7	0.246721	0.216475	25.41	0.02	3.99	4.3	42.44	4.14	38.06	4.38	10.3205	0	0
20220624	56	dry	high	DH	67	25.3	92	25	2	0.08	7.16418	23	0.92	24.35	51.64	0.407313	24.99	40.34	0.229104	24.84	38.96	0.210746	25.73	41.8	0.239851	0.219925	24.915	0.15	1.38	5.21	74.78	5.03	68.54	6.24	8.34448	0	0
20220628	69	dry	high	DH	65	25.4	93	41	5	0.121951	11.257	36	0.878049	25.02	50.16	0.386769	25.13	40.83	0.241538	25.03	39.82	0.227538	25.48	38.61	0.202	0.234538	25.08	0.1	1.01	4.52	48.68	4.36	43.55	5.13	10.5382	0	0
20220716	173	wet	high	WH	58	26.4	93	36	31	0.861111	89.0805	5	0.138889	25.05	48.72	0.408103	25.94	40.24	0.246552	25.89	38.9	0.22431	25.98	37.45	0.197759	0.235431	25.915	0.05	1.34	4.681	53.96	4.44	46.32	7.64	14.1586	0	0
20220703	82	dry	high	DH	50	28.1	81	47	30	0.638298	76.5957	17	0.361702	26.41	48.17	0.4352	27.21	40.71	0.27	27.06	39.62	0.2512	27.82	40.72	0.258	0.2606	27.135	0.15	1.09	4.71	55.75	4.62	52.27	3.48	6.24215	0	0

## Sheet: S2
Table S2. VTMax data by egg
Sibship	Heat input	Hydration	Category	VTMax (°C)	Hatching Time (min after heating began)
11	high	dry	DH	35.27	47
11	high	dry	DH	32.6	48
11	high	dry	DH	36.66	56
11	high	dry	DH	36.8	57
11	high	dry	DH	36.87	58
11	high	dry	DH	33.75	58
11	high	dry	DH	37.77	65
11	high	dry	DH	34.88	68
11	high	dry	DH	38.35	69
11	high	dry	DH	38.55	72
11	high	dry	DH	35.57	72
11	high	dry	DH	35.81	73
11	high	dry	DH	35.48	74
11	high	dry	DH	36.03	78
11	high	dry	DH	36.25	80
11	high	dry	DH	36.23	81
11	high	dry	DH	36.47	81
11	high	dry	DH	36.55	82
11	high	dry	DH	36.6	82
11	high	dry	DH	36.49	83
11	high	dry	DH	39.82	83
11	high	dry	DH	36.91	85
11	high	dry	DH	36.79	85
11	high	dry	DH	36.8	86
11	high	dry	DH	40.15	87
11	high	dry	DH	36.78	87
11	high	dry	DH	36.98	87
11	high	dry	DH	37.4	88
11	high	dry	DH	40.37	90
11	high	dry	DH	37.54	90
11	high	dry	DH	38	90
11	high	dry	DH	38.38	96
11	high	dry	DH	38.22	97
11	high	dry	DH	38.18	98
11	high	dry	DH	38.35	98
13	low	dry	DL	29.36	34
13	low	dry	DL	29.42	35
13	low	dry	DL	29.53	43
13	low	dry	DL	30.78	48
13	low	dry	DL	34.17	66
13	low	dry	DL	34.99	66
13	low	dry	DL	35.05	67
13	low	dry	DL	35.3	69
13	low	dry	DL	35.45	70
13	low	dry	DL	35.56	70
13	low	dry	DL	35.66	71
13	low	dry	DL	35.72	71
13	low	dry	DL	35.99	72
13	low	dry	DL	35.18	72
13	low	dry	DL	35.41	74
13	low	dry	DL	36.26	75
13	low	dry	DL	36.29	75
13	low	dry	DL	35.53	76
13	low	dry	DL	36.44	76
13	low	dry	DL	36.51	76
13	low	dry	DL	36.54	77
13	low	dry	DL	35.75	77
13	low	dry	DL	35.84	78
13	low	dry	DL	35.83	78
13	low	dry	DL	36.03	79
13	low	dry	DL	36.03	79
13	low	dry	DL	37.01	80
13	low	dry	DL	37.06	80
13	low	dry	DL	36.13	80
13	low	dry	DL	37.19	81
13	low	dry	DL	37.19	81
13	low	dry	DL	36.29	81
13	low	dry	DL	37.39	82
13	low	dry	DL	35.67	82
13	low	dry	DL	35.92	82
13	low	dry	DL	35.82	83
13	low	dry	DL	35.82	83
13	low	dry	DL	37.73	84
13	low	dry	DL	37.78	84
13	low	dry	DL	37.87	85
13	low	dry	DL	35.7	85
13	low	dry	DL	35.68	86
13	low	dry	DL	35.75	86
13	low	dry	DL	38.06	86
13	low	dry	DL	35.95	87
13	low	dry	DL	35.92	87
13	low	dry	DL	36.03	87
13	low	dry	DL	36.11	88
13	low	dry	DL	36.15	88
13	low	dry	DL	36.15	88
13	low	dry	DL	36.24	89
13	low	dry	DL	38.63	89
13	low	dry	DL	36.71	90
13	low	dry	DL	38.73	90
13	low	dry	DL	36.94	90
13	low	dry	DL	37.05	91
13	low	dry	DL	37.07	91
13	low	dry	DL	37.2	92
13	low	dry	DL	37.3	92
13	low	dry	DL	37.67	92
14	low	wet	WL	34.5	41
14	low	wet	WL	34.69	43
14	low	wet	WL	34.78	44
14	low	wet	WL	37.65	90
14	low	wet	WL	38.9	109
14	low	wet	WL	39.71	116
14	low	wet	WL	39.81	117
14	low	wet	WL	37.42	117
14	low	wet	WL	39.88	118
14	low	wet	WL	40.38	119
14	low	wet	WL	38.69	124
14	low	wet	WL	38.89	125
14	low	wet	WL	38.85	125
14	low	wet	WL	38.87	126
14	low	wet	WL	38.88	126
14	low	wet	WL	38.9	126
14	low	wet	WL	38.9	127
14	low	wet	WL	39.08	127
14	low	wet	WL	39.1	127
20	high	dry	DH	31.54	27
20	high	dry	DH	36.42	58
20	high	dry	DH	36.57	58
20	high	dry	DH	36.9	59
20	high	dry	DH	36.96	59
20	high	dry	DH	37.02	59
20	high	dry	DH	37.12	59
20	high	dry	DH	36.35	60
20	high	dry	DH	37.38	60
20	high	dry	DH	37.42	60
20	high	dry	DH	36.58	61
20	high	dry	DH	36.59	62
20	high	dry	DH	38.02	62
20	high	dry	DH	38.13	62
20	high	dry	DH	38.17	62
20	high	dry	DH	38.24	62
20	high	dry	DH	37.18	63
20	high	dry	DH	37.27	63
20	high	dry	DH	37.25	63
20	high	dry	DH	37.26	64
20	high	dry	DH	37.45	64
20	high	dry	DH	37.45	64
20	high	dry	DH	37.5	64
20	high	dry	DH	37.69	65
20	high	dry	DH	37.66	65
20	high	dry	DH	37.78	65
20	high	dry	DH	38.96	65
20	high	dry	DH	37.88	66
20	high	dry	DH	37.84	66
20	high	dry	DH	37.82	66
20	high	dry	DH	38.19	67
20	high	dry	DH	38.19	67
20	high	dry	DH	38.32	67
20	high	dry	DH	38.42	68
20	high	dry	DH	38.57	68
20	high	dry	DH	38.63	69
20	high	dry	DH	39.03	69
20	high	dry	DH	39.1	70
25	low	dry	DL	37.41	88
25	low	dry	DL	37.96	91
25	low	dry	DL	38.12	92
25	low	dry	DL	37.08	93
25	low	dry	DL	37.85	99
25	low	dry	DL	37.94	99
25	low	dry	DL	38.14	100
25	low	dry	DL	38.1	100
25	low	dry	DL	38.19	102
25	low	dry	DL	38.42	105
25	low	dry	DL	38.42	105
26	low	wet	WL	35.37	79
26	low	wet	WL	35.42	79
26	low	wet	WL	37.39	80
26	low	wet	WL	35.59	81
26	low	wet	WL	35.65	81
26	low	wet	WL	36.11	80
26	low	wet	WL	35.78	80
26	low	wet	WL	35.64	80
26	low	wet	WL	35.9	82
26	low	wet	WL	37.82	82
26	low	wet	WL	38.04	83
26	low	wet	WL	36.24	84
26	low	wet	WL	36.5	84
26	low	wet	WL	38.25	85
26	low	wet	WL	38.31	85
26	low	wet	WL	38.31	85
26	low	wet	WL	38.37	85
26	low	wet	WL	38.37	85
26	low	wet	WL	38.37	85
26	low	wet	WL	38.4	85
26	low	wet	WL	38.44	86
26	low	wet	WL	38.44	86
26	low	wet	WL	38.49	86
26	low	wet	WL	38.53	86
26	low	wet	WL	36.74	87
26	low	wet	WL	36.67	87
26	low	wet	WL	36.96	88
26	low	wet	WL	36.96	88
26	low	wet	WL	37.15	88
26	low	wet	WL	37.15	88
26	low	wet	WL	37.48	88
26	low	wet	WL	38.94	89
26	low	wet	WL	38.97	89
26	low	wet	WL	36.91	89
26	low	wet	WL	36.86	90
26	low	wet	WL	37.03	91
26	low	wet	WL	37.08	91
26	low	wet	WL	37.08	91
26	low	wet	WL	37.68	91
26	low	wet	WL	37.68	91
26	low	wet	WL	37.69	93
26	low	wet	WL	37.72	93
26	low	wet	WL	37.69	93
26	low	wet	WL	37.64	93
26	low	wet	WL	37.68	94
26	low	wet	WL	37.89	95
26	low	wet	WL	37.89	95
29	high	dry	DH	36.16	50
29	high	dry	DH	36.79	52
29	high	dry	DH	36.97	54
29	high	dry	DH	37.04	55
29	high	dry	DH	37.39	55
29	high	dry	DH	37.34	56
29	high	dry	DH	37.37	56
29	high	dry	DH	37.37	56
29	high	dry	DH	37.24	56
29	high	dry	DH	37.43	56
29	high	dry	DH	37.61	57
29	high	dry	DH	37.61	57
29	high	dry	DH	37.65	57
29	high	dry	DH	39.33	58
29	high	dry	DH	39.33	58
29	high	dry	DH	37.48	58
29	high	dry	DH	37.48	58
29	high	dry	DH	37.55	58
29	high	dry	DH	37.55	58
29	high	dry	DH	37.55	58
29	high	dry	DH	37.55	58
29	high	dry	DH	39.77	59
29	high	dry	DH	39.77	59
29	high	dry	DH	39.77	59
29	high	dry	DH	36.29	59
29	high	dry	DH	36.29	59
29	high	dry	DH	36.29	59
29	high	dry	DH	36.29	59
29	high	dry	DH	36.53	60
29	high	dry	DH	36.53	60
29	high	dry	DH	36.82	60
29	high	dry	DH	36.82	60
29	high	dry	DH	36.89	61
29	high	dry	DH	36.89	61
29	high	dry	DH	36.89	61
30	high	wet	WH	38.36	62
30	high	wet	WH	38.6	63
30	high	wet	WH	37.67	64
30	high	wet	WH	39.71	67
30	high	wet	WH	38.88	68
30	high	wet	WH	39.22	69
30	high	wet	WH	39.28	69
51	low	dry	DL	29.27	33
51	low	dry	DL	30.74	53
51	low	dry	DL	30.96	56
51	low	dry	DL	31.09	57
51	low	dry	DL	32.1	62
51	low	dry	DL	33.84	66
51	low	dry	DL	36.39	77
51	low	dry	DL	36.81	80
51	low	dry	DL	37.08	82
51	low	dry	DL	37.45	85
51	low	dry	DL	37.48	86
51	low	dry	DL	37.53	86
51	low	dry	DL	37.57	86
51	low	dry	DL	37.57	86
51	low	dry	DL	37.62	86
51	low	dry	DL	37.69	86
51	low	dry	DL	37.87	87
51	low	dry	DL	38	88
51	low	dry	DL	38.03	88
51	low	dry	DL	38.25	89
51	low	dry	DL	38.3	90
51	low	dry	DL	38.47	91
51	low	dry	DL	38.58	91
51	low	dry	DL	38.63	91
51	low	dry	DL	38.75	92
51	low	dry	DL	38.86	92
51	low	dry	DL	38.92	93
51	low	dry	DL	39.07	93
51	low	dry	DL	39.34	94
51	low	dry	DL	39.39	94
51	low	dry	DL	39.63	95
51	low	dry	DL	39.71	96
51	low	dry	DL	39.73	96
51	low	dry	DL	39.73	96
51	low	dry	DL	39.86	97
51	low	dry	DL	39.94	97
51	low	dry	DL	40.03	98
52	low	wet	WL	38.57	105
52	low	wet	WL	38.62	105
52	low	wet	WL	39.28	109
52	low	wet	WL	37.49	109
52	low	wet	WL	39.81	112
52	low	wet	WL	39.94	113
52	low	wet	WL	38.04	113
56	high	dry	DH	38.39	61
56	high	dry	DH	39.17	63
61	low	dry	DL	37.01	104
61	low	dry	DL	37.21	105
61	low	dry	DL	37.25	105
61	low	dry	DL	37.35	106
61	low	dry	DL	37.46	107
61	low	dry	DL	36.37	108
61	low	dry	DL	37.37	109
61	low	dry	DL	37.5	113
61	low	dry	DL	37.94	118
61	low	dry	DL	37.93	118
61	low	dry	DL	38	119
61	low	dry	DL	38.24	121
61	low	dry	DL	38.39	124
61	low	dry	DL	38.45	128
61	low	dry	DL	38.83	129
61	low	dry	DL	38.88	130
61	low	dry	DL	39.3	133
61	low	dry	DL	39.69	136
61	low	dry	DL	39.98	138
61	low	dry	DL	39.98	138
61	low	dry	DL	39.97	138
69	high	dry	DH	38.59	60
69	high	dry	DH	38.79	60
69	high	dry	DH	38.13	61
69	high	dry	DH	39.66	62
69	high	dry	DH	38.85	63
72	high	dry	DH	35.58	42
72	high	dry	DH	36.26	44
72	high	dry	DH	36.47	45
72	high	dry	DH	36.6	46
72	high	dry	DH	36.6	46
72	high	dry	DH	36.95	47
72	high	dry	DH	37.03	47
72	high	dry	DH	37.09	47
72	high	dry	DH	37.21	48
72	high	dry	DH	37.43	49
72	high	dry	DH	37.48	49
72	high	dry	DH	37.87	50
72	high	dry	DH	37.87	50
72	high	dry	DH	37.97	50
72	high	dry	DH	38.13	51
72	high	dry	DH	38.23	51
72	high	dry	DH	38.22	51
72	high	dry	DH	38.22	51
72	high	dry	DH	38.27	51
72	high	dry	DH	39.36	53
72	high	dry	DH	38.8	54
72	high	dry	DH	38.86	54
72	high	dry	DH	39	55
72	high	dry	DH	39.02	55
72	high	dry	DH	39.02	58
72	high	dry	DH	38.99	58
73	high	wet	WH	38.2	63
73	high	wet	WH	37.56	64
73	high	wet	WH	37.7	65
73	high	wet	WH	38.71	65
73	high	wet	WH	38.05	65
73	high	wet	WH	38.05	65
73	high	wet	WH	38.05	65
73	high	wet	WH	38.18	66
73	high	wet	WH	38.18	66
73	high	wet	WH	38.18	66
73	high	wet	WH	38.24	66
73	high	wet	WH	39.56	67
73	high	wet	WH	39.85	67
73	high	wet	WH	39.93	67
73	high	wet	WH	39.93	67
82	high	dry	DH	33.32	25
82	high	dry	DH	33.98	30
82	high	dry	DH	38.09	43
82	high	dry	DH	38.14	43
82	high	dry	DH	38.2	43
82	high	dry	DH	37.36	43
82	high	dry	DH	37.43	43
82	high	dry	DH	37.43	43
82	high	dry	DH	37.43	43
82	high	dry	DH	38.59	44
82	high	dry	DH	38.87	44
82	high	dry	DH	38.87	44
82	high	dry	DH	38.91	45
82	high	dry	DH	38.01	45
82	high	dry	DH	39.39	46
82	high	dry	DH	39.39	46
82	high	dry	DH	39.53	46
82	high	dry	DH	39.62	47
82	high	dry	DH	38.46	47
82	high	dry	DH	38.57	47
82	high	dry	DH	38.57	47
82	high	dry	DH	38.57	47
82	high	dry	DH	38.87	48
82	high	dry	DH	38.87	48
82	high	dry	DH	38.99	48
82	high	dry	DH	38.99	48
82	high	dry	DH	38.99	48
82	high	dry	DH	40.25	48
82	high	dry	DH	39.22	48
82	high	dry	DH	39.31	49
103	low	dry	DL	37.27	101
103	low	dry	DL	37.31	109
103	low	dry	DL	38.94	110
103	low	dry	DL	37.53	113
103	low	dry	DL	39.32	115
103	low	dry	DL	36.19	119
103	low	dry	DL	38.76	120
103	low	dry	DL	38.99	123
103	low	dry	DL	38.4	125
103	low	dry	DL	39.98	126
104	low	wet	WL	38.05	102
104	low	wet	WL	38.1	104
104	low	wet	WL	37.28	110
104	low	wet	WL	37.75	110
104	low	wet	WL	38.82	110
104	low	wet	WL	38.82	110
104	low	wet	WL	39.08	110
104	low	wet	WL	38.46	110
104	low	wet	WL	38.46	110
104	low	wet	WL	38.46	110
104	low	wet	WL	39.28	110
104	low	wet	WL	39.28	110
104	low	wet	WL	39.17	110
104	low	wet	WL	39.17	110
104	low	wet	WL	39.17	110
104	low	wet	WL	39.51	110
104	low	wet	WL	39.51	110
104	low	wet	WL	39.51	110
104	low	wet	WL	39.51	110
104	low	wet	WL	39.28	110
104	low	wet	WL	39.28	110
104	low	wet	WL	39.72	110
104	low	wet	WL	39.72	110
104	low	wet	WL	39.62	110
104	low	wet	WL	39.62	110
104	low	wet	WL	39.62	110
104	low	wet	WL	39.84	110
104	low	wet	WL	39.84	110
104	low	wet	WL	39.72	110
104	low	wet	WL	39.72	110
104	low	wet	WL	40	110
104	low	wet	WL	40	110
104	low	wet	WL	40	110
104	low	wet	WL	40	110
104	low	wet	WL	40	110
114	low	dry	DL	36.36	77
114	low	dry	DL	36.72	79
114	low	dry	DL	36.91	80
114	low	dry	DL	37.6	86
114	low	dry	DL	36.31	88
114	low	dry	DL	36.29	88
114	low	dry	DL	37.98	90
114	low	dry	DL	36.47	90
114	low	dry	DL	36.55	92
114	low	dry	DL	38.75	98
114	low	dry	DL	38.91	99
114	low	dry	DL	37.43	102
114	low	dry	DL	37.49	103
114	low	dry	DL	37.49	103
123	low	dry	DL	30.54	22
123	low	dry	DL	31.09	25
123	low	dry	DL	31.22	27
123	low	dry	DL	32.29	39
123	low	dry	DL	33.24	53
123	low	dry	DL	33.25	54
123	low	dry	DL	33.44	57
123	low	dry	DL	36.76	83
123	low	dry	DL	37.02	85
123	low	dry	DL	38.46	102
123	low	dry	DL	39.28	105
123	low	dry	DL	39.45	107
123	low	dry	DL	39.62	109
123	low	dry	DL	39.61	109
123	low	dry	DL	39.87	111
124	low	wet	WL	37.03	87
124	low	wet	WL	37.29	90
124	low	wet	WL	37.3	90
124	low	wet	WL	37.45	90
124	low	wet	WL	37.56	91
124	low	wet	WL	37.62	91
124	low	wet	WL	37.69	92
124	low	wet	WL	38.06	94
124	low	wet	WL	38.9	98
124	low	wet	WL	39.39	101
124	low	wet	WL	38.33	103
124	low	wet	WL	39.74	103
138	low	wet	WL	37.43	96
138	low	wet	WL	37.52	97
138	low	wet	WL	37.15	98
138	low	wet	WL	37.28	99
138	low	wet	WL	39.1	105
138	low	wet	WL	39.12	105
138	low	wet	WL	38.44	105
138	low	wet	WL	39.32	106
138	low	wet	WL	38.95	107
138	low	wet	WL	38.96	107
138	low	wet	WL	39.63	108
138	low	wet	WL	39.83	108
138	low	wet	WL	40.05	110
138	low	wet	WL	40.11	110
144	high	wet	WH	37.38	75
144	high	wet	WH	37.86	79
144	high	wet	WH	38.15	80
144	high	wet	WH	42.32	81
167	high	wet	WH	38.33	62
167	high	wet	WH	36.55	63
167	high	wet	WH	38.65	63
167	high	wet	WH	36.79	64
167	high	wet	WH	39.52	66
167	high	wet	WH	39.68	67
167	high	wet	WH	39.89	67
167	high	wet	WH	39.97	68
173	high	wet	WH	37.51	50
173	high	wet	WH	37.6	51
173	high	wet	WH	37.64	51
173	high	wet	WH	37.78	51
173	high	wet	WH	38.07	52
173	high	wet	WH	38.12	52
173	high	wet	WH	38.22	52
173	high	wet	WH	38.28	53
173	high	wet	WH	38.35	53
173	high	wet	WH	38.42	53
173	high	wet	WH	38.47	53
173	high	wet	WH	38.73	54
173	high	wet	WH	38.79	54
173	high	wet	WH	38.9	55
173	high	wet	WH	38.9	55
173	high	wet	WH	38.9	55
173	high	wet	WH	39	55
173	high	wet	WH	39	55
173	high	wet	WH	39	55
173	high	wet	WH	39	55
173	high	wet	WH	39	55
173	high	wet	WH	39.13	55
173	high	wet	WH	39.13	55
173	high	wet	WH	39.13	55
173	high	wet	WH	39.44	56
173	high	wet	WH	39.57	56
173	high	wet	WH	39.57	56
173	high	wet	WH	39.69	57
173	high	wet	WH	39.69	57
173	high	wet	WH	39.75	57
173	high	wet	WH	39.75	57
176	high	wet	WH	37.01	41
176	high	wet	WH	37.06	41
176	high	wet	WH	37.23	42
176	high	wet	WH	37.4	42
176	high	wet	WH	37.52	43
176	high	wet	WH	37.68	43
176	high	wet	WH	37.72	43
176	high	wet	WH	37.72	43
176	high	wet	WH	37.82	44
176	high	wet	WH	37.82	44
176	high	wet	WH	37.82	44
176	high	wet	WH	37.97	44
176	high	wet	WH	37.97	44
176	high	wet	WH	37.97	44
176	high	wet	WH	38.11	45
176	high	wet	WH	38.11	45
176	high	wet	WH	38.33	46
176	high	wet	WH	38.33	46
176	high	wet	WH	38.33	46
176	high	wet	WH	38.38	46
176	high	wet	WH	38.48	46
176	high	wet	WH	38.48	46
176	high	wet	WH	38.61	47
176	high	wet	WH	38.61	47
176	high	wet	WH	38.61	47
176	high	wet	WH	38.75	47
176	high	wet	WH	38.75	47
176	high	wet	WH	38.83	48
176	high	wet	WH	39.01	49
176	high	wet	WH	39.22	50
196	high	wet	WH	38.41	53
196	high	wet	WH	38.71	54
196	high	wet	WH	38.75	55
196	high	wet	WH	38.75	55
196	high	wet	WH	38.95	55
196	high	wet	WH	38.95	55
196	high	wet	WH	39.14	56
196	high	wet	WH	39.96	58
196	high	wet	WH	39.96	58
196	high	wet	WH	40.05	58
196	high	wet	WH	40.05	58
196	high	wet	WH	40.21	59
196	high	wet	WH	40.41	60
196	high	wet	WH	40.41	60
196	high	wet	WH	41.05	61
196	high	wet	WH	41.05	61
197	low	wet	WL	39.84	132
197	low	wet	WL	38.42	132
197	low	wet	WL	38.55	134
197	low	wet	WL	38.77	135
197	low	wet	WL	38.81	136
197	low	wet	WL	38.96	137
197	low	wet	WL	40.78	137
197	low	wet	WL	39.15	138
197	low	wet	WL	41.21	139

## Sheet: S3
Table S3. Individual egg size data
Sibship	Heat input	Hydration	Initial Diameter (mm)	Final Diameter (mm)	Initial Volume (μL)	Final Volume (μL)
11	high	dry	3.821	3.821	29.2099	29.2099
11	high	dry	4.203	3.916	38.8757	31.4433
11	high	dry	4.012	4.013	33.8129	33.8382
11	high	dry	4.298	4.107	41.5718	36.2722
11	high	dry	4.107	4.013	36.2722	33.8382
11	high	dry	4.586	4.298	50.5012	41.5718
11	high	dry	4.68	4.49	53.6707	47.3957
11	high	dry	4.299	4.308	41.6008	41.8627
11	high	dry	3.44	4.207	21.3145	38.9868
11	high	dry	4.108	4.081	36.2987	35.5877
11	high	dry	4.68	4.518	53.6707	48.2879
11	high	dry	4.298	4.394	41.5718	44.4201
11	high	dry	4.299	4.013	41.6008	33.8382
11	high	dry	4.585	4.299	50.4682	41.6008
11	high	dry	4.395	3.154	44.4505	16.428
11	high	dry	4.49		47.3957
11	high	dry	4.586		50.5012
11	high	dry	4.298		41.5718
11	high	dry	4.586		50.5012
11	high	dry	4.107		36.2722
13	low	dry	3.884	3.822	22.9534	18.4597
13	low	dry	3.355	3.203	19.7732	17.2056
13	low	dry	3.152	4.586	16.3968	50.5012
13	low	dry	3.534	4.204	23.11	38.9034
13	low	dry	3.727	3.201	27.1068	17.1734
13	low	dry	4.299	3.727	41.6008	27.1068
13	low	dry	3.536	3.917	23.1492	31.4674
13	low	dry	3.727	3.921	27.1068	31.5639
13	low	dry	3.725	3.154	27.0632	16.428
13	low	dry	3.822	3.058	29.2329	14.9731
13	low	dry	4.207	3.045	38.9868	14.783
13	low	dry	3.826		29.3248
13	low	dry	4.013		33.8382
13	low	dry	4.108		36.2987
13	low	dry	4.012		33.8129
13	low	dry	4.395		44.4505
13	low	dry	4.203		38.8757
13	low	dry	3.822		29.2329
13	low	dry	4.107		36.2722
13	low	dry	3.917		31.4674
14	low	wet	5.732	5.159	98.6094	71.8946
14	low	wet	6.018	5.54	114.119	89.0285
14	low	wet	6.403	6.304	137.452	131.174
14	low	wet	6.116	5.543	119.785	89.1732
14	low	wet	5.063	5.34	67.9553	79.7303
14	low	wet	5.732	6.592	98.6094	149.986
14	low	wet	6.025	4.203	114.517	38.8757
14	low	wet	6.686	5.254	156.494	75.9399
14	low	wet	6.019	5.923	114.175	108.799
14	low	wet	6.401	5.35	137.323	80.1791
14	low	wet	6.114	5.54	119.667	89.0285
14	low	wet	6.498	5.541	143.661	89.0767
14	low	wet	5.827	5.828	103.594	103.647
14	low	wet	6.116	6.114	119.785	119.667
14	low	wet	5.643		94.087
14	low	wet	7.167		192.758
14	low	wet	6.689		156.705
14	low	wet	6.401		137.323
14	low	wet	6.591		149.918
14	low	wet	6.495		143.462
20	high	dry	4.681	4.394	53.7051	44.4201
20	high	dry	4.684	3.821	53.8084	29.2099
20	high	dry	4.777	4.299	57.0776	41.6008
20	high	dry	4.872	4.398	60.551	44.5415
20	high	dry	4.395	4.204	44.4505	38.9034
20	high	dry	4.78	3.725	57.1852	27.0632
20	high	dry	5.159	4.777	71.8946	57.0776
20	high	dry	4.108	5.071	36.2987	68.2779
20	high	dry	4.785	4.395	57.3648	44.4505
20	high	dry	4.589	4.872	50.6004	60.551
20	high	dry	4.494	4.494	47.5225	47.5225
20	high	dry	4.68	4.494	53.6707	47.5225
20	high	dry	5.159	4.68	71.8946	53.6707
20	high	dry	5.448		84.6664
20	high	dry	5.158		71.8528
20	high	dry	4.968		64.2014
20	high	dry	5.254		75.9399
20	high	dry	5.353		80.314
20	high	dry	5.257		76.07
20	high	dry	4.494		47.5225
25	low	dry	4.585	4.777	50.4682	57.0776
25	low	dry	4.872	4.875	60.551	60.6629
25	low	dry	4.49	4.681	47.3957	53.7051
25	low	dry	5.066	4.108	68.0762	36.2987
25	low	dry	4.299	4.012	41.6008	33.8129
25	low	dry	4.107	4.776	36.2722	57.0417
25	low	dry	4.681	4.204	53.7051	38.9034
25	low	dry	4.681	4.23	53.7051	39.6297
25	low	dry	5.063	3.821	67.9553	29.2099
25	low	dry	4.872	4.108	60.551	36.2987
25	low	dry	4.489	4.489	47.364	47.364
25	low	dry	4.872	5.158	60.551	71.8528
25	low	dry	4.967	4.872	64.1626	60.551
25	low	dry	4.872	4.506	60.551	47.9042
25	low	dry	4.506	4.78	47.9042	57.1852
25	low	dry	4.872	4.872	60.551	60.551
25	low	dry	5.066	4.872	68.0762	60.551
25	low	dry	5.066	4.49	68.0762	47.3957
25	low	dry	4.875	4.967	60.6629	64.1626
25	low	dry	5.063	3.821	67.9553	29.2099
26	low	wet	7.451	6.689	216.592	156.705
26	low	wet	6.401	5.254	137.323	75.9399
26	low	wet	6.305	5.401	131.237	82.494
26	low	wet	6.783	6.403	163.405	137.452
26	low	wet	6.21		125.393
26	low	wet	5.732		98.6094
26	low	wet	6.305		131.237
26	low	wet	6.974		177.601
26	low	wet	6.878		170.367
26	low	wet	5.827		103.594
26	low	wet	6.113		119.609
26	low	wet	6.973		177.525
26	low	wet	6.4		137.259
26	low	wet	6.496		143.528
26	low	wet	6.305		131.237
26	low	wet	5.827		103.594
26	low	wet	6.307		131.362
26	low	wet	5.445		84.5266
29	high	dry	4.012	4.68	33.8129	53.6707
29	high	dry	4.494	4.299	47.5225	41.6008
29	high	dry	4.303	4.107	41.7171	36.2722
29	high	dry	4.494	3.821	47.5225	29.2099
29	high	dry	3.917	3.585	31.4674	24.125
29	high	dry	4.108	3.822	36.2987	29.2329
29	high	dry	4.022	4.489	34.0664	47.364
29	high	dry	4.73	4.589	55.4094	50.6004
29	high	dry	4.394	4.586	44.4201	50.5012
29	high	dry	3.727	4.013	27.1068	33.8382
29	high	dry	4.203	3.68	38.8757	26.0941
29	high	dry	4.013	4.299	33.8382	41.6008
29	high	dry	4.917	3.685	62.2444	26.2007
29	high	dry	4.872	4.204	60.551	38.9034
29	high	dry	3.631	4.303	25.0656	41.7171
29	high	dry	4.68		53.6707
29	high	dry	4.203		38.8757
29	high	dry	4.276		40.9367
29	high	dry	4.597		50.8655
29	high	dry	4.395		44.4505
30	high	wet	7.356	6.403	208.413	137.452
30	high	wet	6.114	5.925	119.667	108.909
30	high	wet	6.592	6.689	149.986	156.705
30	high	wet	7.164	5.731	192.516	98.5578
30	high	wet	6.305	5.254	131.237	75.9399
30	high	wet	6.311	6.687	131.612	156.565
30	high	wet	6.401	6.311	137.323	131.612
30	high	wet	7.17	5.541	193	89.0767
30	high	wet	6.973	6.307	177.525	131.362
30	high	wet	6.304	5.636	131.174	93.7373
30	high	wet	6.883		170.739
30	high	wet	5.828		103.647
30	high	wet	6.495		143.462
30	high	wet	6.687		156.565
30	high	wet	5.925		108.909
30	high	wet	6.307		131.362
30	high	wet	6.974		177.601
30	high	wet	6.974		177.601
30	high	wet	6.496		143.528
30	high	wet	6.877		170.293
51	low	dry	4.012	4.681	33.8129	53.7051
51	low	dry	4.631	4.298	52.0025	41.5718
51	low	dry	4.022	4.776	34.0664	57.0417
51	low	dry	4.515	4.272	48.1918	40.8219
51	low	dry	5.403	4.586	82.5856	50.5012
51	low	dry	4.398	4.872	44.5415	60.551
51	low	dry	4.315	4.063	42.067	35.1188
51	low	dry	4.489	4.49	47.364	47.3957
51	low	dry	4.601	4.777	50.9984	57.0776
51	low	dry	5.013	4.062	65.9618	35.0929
51	low	dry	4.489		47.364
51	low	dry	4.681		53.7051
51	low	dry	4.971		64.3178
51	low	dry	4.777		57.0776
51	low	dry	5.586		91.2646
51	low	dry	4.68		53.6707
51	low	dry	5.566		90.2878
51	low	dry	4.967		64.1626
51	low	dry	5.54		89.0285
51	low	dry	5.063		67.9553
52	low	wet	5.541	5.158	89.0767	71.8528
52	low	wet	4.777	4.967	57.0776	64.1626
52	low	wet	5.54	4.585	89.0285	50.4682
52	low	wet	4.589	4.967	50.6004	64.1626
52	low	wet	5.063	4.489	67.9553	47.364
52	low	wet	5.543	5.636	89.1732	93.7373
52	low	wet	5.162	5.066	72.0201	68.0762
52	low	wet	5.349	5.063	80.1341	67.9553
52	low	wet	5.834	4.777	103.968	57.0776
52	low	wet	5.541	5.54	89.0767	89.0285
52	low	wet	5.445	5.636	84.5266	93.7373
52	low	wet	5.063	5.445	67.9553	84.5266
52	low	wet	5.363	4.68	80.765	53.6707
52	low	wet	5.35	5.158	80.1791	71.8528
52	low	wet	4.971	5.159	64.3178	71.8946
52	low	wet	5.35	5.063	80.1791	67.9553
52	low	wet	5.257	5.071	76.07	68.2779
52	low	wet	5.732	5.158	98.6094	71.8528
52	low	wet	5.254	4.78	75.9399	57.1852
52	low	wet	5.541	4.541	89.0767	49.0291
56	high	dry	5.777	4.589	100.95	50.6004
56	high	dry	4.971	4.971	64.3178	64.3178
56	high	dry	5.68	4.586	95.9499	50.5012
56	high	dry	5.063	5.254	67.9553	75.9399
56	high	dry	4.684	4.777	53.8084	57.0776
56	high	dry	4.713	4.968	54.8141	64.2014
56	high	dry	5.349	3.73	80.1341	27.1723
56	high	dry	5.448	5.159	84.6664	71.8946
56	high	dry	5.296	5.095	77.7756	69.252
56	high	dry	5.125	4.434	70.4825	45.6443
56	high	dry	5.353	4.872	80.314	60.551
56	high	dry	5.828	5.922	103.647	108.744
56	high	dry	4.863	5.54	60.2161	89.0285
56	high	dry	5.063	5.543	67.9553	89.1732
56	high	dry	5.021	5.063	66.2781	67.9553
56	high	dry	5.249	5.445	75.7233	84.5266
56	high	dry	5.172	5.445	72.4395	84.5266
56	high	dry	5.339	4.681	79.6855	53.7051
56	high	dry	5.15	5.349	71.519	80.1341
56	high	dry	5.04	5.254	67.0334	75.9399
61	low	dry	4.395	4.967	44.4505	64.1626
61	low	dry	4.589	4.394	50.6004	44.4201
61	low	dry	4.585	4.394	50.4682	44.4201
61	low	dry	4.968	4.785	64.2014	57.3648
61	low	dry	4.684	4.308	53.8084	41.8627
61	low	dry	4.68	4.489	53.6707	47.364
61	low	dry	4.78	4.967	57.1852	64.1626
61	low	dry	5.063	4.684	67.9553	53.8084
61	low	dry	4.785	4.768	57.3648	56.7556
61	low	dry	4.776	4.776	57.0417	57.0417
61	low	dry	5.336		79.5513
61	low	dry	4.88		60.8498
61	low	dry	5.267		76.505
61	low	dry	4.586		50.5012
61	low	dry	4.411		44.9377
61	low	dry	4.872		60.551
61	low	dry	5.063		67.9553
61	low	dry	4.968		64.2014
61	low	dry	5.063		67.9553
61	low	dry	5.162		72.0201
69	high	dry	4.589	4.063	50.6004	35.1188
69	high	dry	4.681	4.107	53.7051	36.2722
69	high	dry	4.586	4.207	50.5012	38.9868
69	high	dry	4.298	4.588	41.5718	50.5673
69	high	dry	4.216	4.203	39.2375	38.8757
69	high	dry	4.795	4.108	57.7252	36.2987
69	high	dry	4.298	4.49	41.5718	47.3957
69	high	dry	4.204	4.585	38.9034	50.4682
69	high	dry	4.298	4.108	41.5718	36.2987
69	high	dry	4.489	4.194	47.364	38.6265
69	high	dry	4.681	4.49	53.7051	47.3957
69	high	dry	4.78	4.585	57.1852	50.4682
69	high	dry	4.394	4.489	44.4201	47.364
69	high	dry	4.489	4.494	47.364	47.5225
69	high	dry	4.489	4.685	47.364	53.8429
69	high	dry	4.967	4.298	64.1626	41.5718
69	high	dry	4.586	4.587	50.5012	50.5343
69	high	dry	4.395	4.11	44.4505	36.3517
69	high	dry	4.78		57.1852
69	high	dry	4.394		44.4201
72	high	dry	4.298	4.585	41.5718	50.4682
72	high	dry	4.49	4.489	47.3957	47.364
72	high	dry	4.875	4.299	60.6629	41.6008
72	high	dry	4.88	5.257	60.8498	76.07
72	high	dry	5.254		75.9399
72	high	dry	5.54		89.0285
72	high	dry	5.159		71.8946
72	high	dry	4.872		60.551
72	high	dry	5.445		84.5266
72	high	dry	5.541		89.0767
72	high	dry	5.158		71.8528
72	high	dry	5.445		84.5266
72	high	dry	5.349		80.1341
72	high	dry	5.063		67.9553
72	high	dry	5.636		93.7373
72	high	dry	5.349		80.1341
72	high	dry	4.99		65.0581
72	high	dry	4.968		64.2014
72	high	dry	5.35		80.1791
72	high	dry	5.158		71.8528
73	high	wet	7.167	6.976	192.758	177.754
73	high	wet	7.262	6.878	200.525	170.367
73	high	wet	7.547	6.88	225.073	170.516
73	high	wet	7.167	6.877	192.758	170.293
73	high	wet	6.888	6.976	171.111	177.754
73	high	wet	6.592	6.687	149.986	156.565
73	high	wet	6.785	5.834	163.549	103.968
73	high	wet	6.304	6.021	131.174	114.289
73	high	wet	7.356	6.88	208.413	170.516
73	high	wet	7.069	5.828	184.958	103.647
73	high	wet	7.164	5.732	192.516	98.6094
73	high	wet	7.355		208.328
73	high	wet	7.165		192.596
73	high	wet	6.878		170.367
73	high	wet	6.665		155.024
73	high	wet	6.782		163.333
73	high	wet	6.974		177.601
73	high	wet	6.495		143.462
73	high	wet	6.686		156.494
73	high	wet	7.165		192.596
82	high	dry	4.203	4.108	38.8757	36.2987
82	high	dry	4.012	4.586	33.8129	50.5012
82	high	dry	4.299	4.68	41.6008	53.6707
82	high	dry	4.012	4.394	33.8129	44.4201
82	high	dry	4.585	4.967	50.4682	64.1626
82	high	dry	4.585	4.585	50.4682	50.4682
82	high	dry	4.681	5.063	53.7051	67.9553
82	high	dry	4.776	4.158	57.0417	37.6403
82	high	dry	4.68	4.777	53.6707	57.0776
82	high	dry	4.967	4.872	64.1626	60.551
82	high	dry	5.158		71.8528
82	high	dry	4.776		57.0417
82	high	dry	4.68		53.6707
82	high	dry	4.682		53.7395
82	high	dry	5.159		71.8946
82	high	dry	5.467		85.5553
82	high	dry	4.875		60.6629
82	high	dry	4.589		50.6004
82	high	dry	5.158		71.8528
82	high	dry	4.872		60.551
103	low	dry	5.732	5.35	98.6094	80.1791
103	low	dry	5.639	5.063	93.8871	67.9553
103	low	dry	5.445	4.777	84.5266	57.0776
103	low	dry	5.063	5.348	67.9553	80.0892
103	low	dry	5.543	5.253	89.1732	75.8965
103	low	dry	5.445	4.778	84.5266	57.1134
103	low	dry	5.061	5.162	67.8748	72.0201
103	low	dry	5.254	4.883	75.9399	60.9621
103	low	dry	5.159	5.06	71.8946	67.8346
103	low	dry	5.067	4.872	68.1165	60.551
103	low	dry	4.78	5.35	57.1852	80.1791
103	low	dry	4.68	4.586	53.6707	50.5012
103	low	dry	5.732	5.159	98.6094	71.8946
103	low	dry	5.442	4.875	84.3869	60.6629
103	low	dry	5.065	4.681	68.0359	53.7051
103	low	dry	5.256		76.0266
103	low	dry	5.155		71.7275
103	low	dry	4.781		57.2211
103	low	dry	5.066		68.0762
103	low	dry	4.766		56.6842
104	low	wet	4.968	4.394	64.2014	44.4201
104	low	wet	4.875	5.349	60.6629	80.1341
104	low	wet	5.445	5.925	84.5266	108.909
104	low	wet	5.543	4.968	89.1732	64.2014
104	low	wet	5.636	4.875	93.7373	60.6629
104	low	wet	6.209	4.872	125.333	60.551
104	low	wet	5.922	5.475	108.744	85.9314
104	low	wet	4.872		60.551
104	low	wet	5.445		84.5266
104	low	wet	5.162		72.0201
104	low	wet	5.543		89.1732
104	low	wet	5.732		98.6094
104	low	wet	5.254		75.9399
104	low	wet	5.636		93.7373
104	low	wet	5.827		103.594
104	low	wet	5.636		93.7373
104	low	wet	5.063		67.9553
104	low	wet	5.158		71.8528
104	low	wet	5.54		89.0285
104	low	wet	5.448		84.6664
114	low	dry	5.349	4.586	80.1341	50.5012
114	low	dry	5.063	4.968	67.9553	64.2014
114	low	dry	5.448	4.875	84.6664	60.6629
114	low	dry	5.541	4.872	89.0767	60.551
114	low	dry	5.35	4.967	80.1791	64.1626
114	low	dry	5.353	4.776	80.314	57.0417
114	low	dry	5.447	4.585	84.6198	50.4682
114	low	dry	5.442	4.971	84.3869	64.3178
114	low	dry	4.967	4.489	64.1626	47.364
114	low	dry	4.585	4.394	50.4682	44.4201
114	low	dry	4.681	4.012	53.7051	33.8129
114	low	dry	4.682	3.725	53.7395	27.0632
114	low	dry	4.394	4.586	44.4201	50.5012
114	low	dry	4.586	4.872	50.5012	60.551
114	low	dry	5.257	4.585	76.07	50.4682
114	low	dry	5.066	5.254	68.0762	75.9399
114	low	dry	5.063	4.108	67.9553	36.2987
114	low	dry	5.254	4.203	75.9399	38.8757
114	low	dry	5.445	4.201	84.5266	38.8202
114	low	dry	4.399	3.825	44.5719	29.3018
123	low	dry	3.44	3.298	21.3145	18.7824
123	low	dry	3.343	3.49	19.5618	22.2575
123	low	dry	3.821	3.307	29.2099	18.9366
123	low	dry	3.63	3.394	25.0449	20.4708
123	low	dry	3.727	3.589	27.1068	24.2058
123	low	dry	4.299	4.586	41.6008	50.5012
123	low	dry	4.49	4.108	47.3957	36.2987
123	low	dry	4.108	4.68	36.2987	53.6707
123	low	dry	4.489	4.776	47.364	57.0417
123	low	dry	4.491	4.394	47.4273	44.4201
123	low	dry	4.203	4.207	38.8757	38.9868
123	low	dry	4.395	4.395	44.4505	44.4505
123	low	dry	4.298	4.298	41.5718	41.5718
123	low	dry	4.585	3.736	50.4682	27.3036
123	low	dry	4.298	4.112	41.5718	36.4048
123	low	dry	4.975	4.012	64.4732	33.8129
123	low	dry	4.403	4.03	44.6936	34.2701
123	low	dry	4.587	3.916	50.5343	31.4433
123	low	dry	4.394	4.112	44.4201	36.4048
123	low	dry	4.776	3.725	57.0417	27.0632
124	low	wet	7.262	6.782	200.525	163.333
124	low	wet	6.973	6.973	177.525	177.525
124	low	wet	7.071	6.495	185.115	143.462
124	low	wet	6.12	6.21	120.02	125.393
124	low	wet	6.878	6.496	170.367	143.528
124	low	wet	6.793	6.591	164.129	149.918
124	low	wet	6.799	6.019	164.564	114.175
124	low	wet	6.877	6.018	170.293	114.119
124	low	wet	6.819	6.496	166.02	143.528
124	low	wet	6.782	6.401	163.333	137.323
124	low	wet	5.925	6.21	108.909	125.393
124	low	wet	6.592		149.986
124	low	wet	6.594		150.123
124	low	wet	5.923		108.799
124	low	wet	6.21		125.393
124	low	wet	6.018		114.119
124	low	wet	6.019		114.175
124	low	wet	6.88		170.516
124	low	wet	6.594		150.123
124	low	wet	6.689		156.705
138	low	wet	4.872	4.68	60.551	53.6707
138	low	wet	5.541	4.681	89.0767	53.7051
138	low	wet	4.489	4.872	47.364	60.551
138	low	wet	5.445	4.954	84.5266	63.6601
138	low	wet	4.872	4.872	60.551	60.551
138	low	wet	4.968	4.689	64.2014	53.9809
138	low	wet	5.254	4.78	75.9399	57.1852
138	low	wet	4.394	5.159	44.4201	71.8946
138	low	wet	4.585	4.777	50.4682	57.0776
138	low	wet	5.445	5.636	84.5266	93.7373
138	low	wet	5.063	5.353	67.9553	80.314
138	low	wet	5.254	4.872	75.9399	60.551
138	low	wet	5.636	5.637	93.7373	93.7872
138	low	wet	5.254	5.157	75.9399	71.811
138	low	wet	5.35	4.963	80.1791	64.0077
138	low	wet	5.254		75.9399
138	low	wet	5.446		84.5732
138	low	wet	5.359		80.5844
138	low	wet	5.54		89.0285
138	low	wet	5.636		93.7373
144	high	wet	5.828	5.445	103.647	84.5266
144	high	wet	5.731	6.018	98.5578	114.119
144	high	wet	5.738	6.212	98.9194	125.515
144	high	wet	6.888	6.113	171.111	119.609
144	high	wet	6.703	5.922	157.691	108.744
144	high	wet	6.305	5.732	131.237	98.6094
144	high	wet	5.865	4.967	105.634	64.1626
144	high	wet	5.738	5.636	98.9194	93.7373
144	high	wet	5.54	6.495	89.0285	143.462
144	high	wet	6.495	6.307	143.462	131.362
144	high	wet	6.113	5.254	119.609	75.9399
144	high	wet	5.96	5.636	110.851	93.7373
144	high	wet	5.54		89.0285
144	high	wet	5.925		108.909
144	high	wet	6.498		143.661
144	high	wet	6.403		137.452
144	high	wet	5.732		98.6094
144	high	wet	6.114		119.667
144	high	wet	5.828		103.647
144	high	wet	5.923		108.799
167	high	wet	6.974	5.821	177.601	103.274
167	high	wet	6.686	5.311	156.494	78.4384
167	high	wet	6.401	5.683	137.323	96.102
167	high	wet	7.165	6.495	192.596	143.462
167	high	wet	6.496	6.591	143.528	149.918
167	high	wet	6.687	5.4	156.565	82.4482
167	high	wet	5.923	6.017	108.799	114.062
167	high	wet	5.943	5.828	109.905	103.647
167	high	wet	5.541	5.922	89.0767	108.744
167	high	wet	5.831	5.254	103.808	75.9399
167	high	wet	5.162	5.452	72.0201	84.853
167	high	wet	5.731	5.734	98.5578	98.7126
167	high	wet	5.828	5.543	103.647	89.1732
167	high	wet	5.732		98.6094
167	high	wet	6.021		114.289
167	high	wet	5.352		80.269
167	high	wet	5.636		93.7373
167	high	wet	5.542		89.1249
167	high	wet	5.333		79.4172
167	high	wet	5.356		80.4491
173	high	wet	4.872	4.558	60.551	49.5818
173	high	wet	4.403	4.673	44.6936	53.4302
173	high	wet	4.585	4.297	50.4682	41.5428
173	high	wet	4.395	4.013	44.4505	33.8382
173	high	wet	4.298	4.667	41.5718	53.2247
173	high	wet	4.494		47.5225
173	high	wet	4.596		50.8323
173	high	wet	4.681		53.7051
173	high	wet	4.489		47.364
173	high	wet	4.872		60.551
173	high	wet	4.777		57.0776
173	high	wet	4.899		61.5633
173	high	wet	4.68		53.6707
173	high	wet	4.776		57.0417
173	high	wet	5.158		71.8528
173	high	wet	4.589		50.6004
173	high	wet	4.777		57.0776
173	high	wet	4.876		60.7003
176	high	wet	5.54	5.159	89.0285	71.8946
176	high	wet	5.254	5.35	75.9399	80.1791
176	high	wet	5.968	5.232	111.298	74.9899
176	high	wet	5.446	5.827	84.5732	103.594
176	high	wet	4.771		56.8628
176	high	wet	5.632		93.5379
176	high	wet	5.257		76.07
176	high	wet	5.731		98.5578
176	high	wet	6.023		114.403
176	high	wet	5.733		98.661
176	high	wet	5.544		89.2215
176	high	wet	5.448		84.6664
176	high	wet	6.305		131.237
176	high	wet	5.731		98.5578
176	high	wet	5.827		103.594
176	high	wet	5.449		84.713
176	high	wet	5.351		80.224
176	high	wet	5.349		80.1341
176	high	wet	6.307		131.362
176	high	wet	5.636		93.7373
196	high	wet	3.991	4.475	33.2847	46.9222
196	high	wet	4.01	4.49	33.7624	47.3957
196	high	wet	4.681	4.299	53.7051	41.6008
196	high	wet	4.296	4.587	41.5138	50.5343
196	high	wet	4.298	4.689	41.5718	53.9809
196	high	wet	4.203	4.583	38.8757	50.4022
196	high	wet	4.291	4.582	41.369	50.3692
196	high	wet	4.586	3.395	50.5012	20.4889
196	high	wet	4.395	4.586	44.4505	50.5012
196	high	wet	4.776	4.776	57.0417	57.0417
196	high	wet	4.108	4.394	36.2987	44.4201
196	high	wet	4.585	3.921	50.4682	31.5639
196	high	wet	4.491	4.49	47.4273	47.3957
196	high	wet	4.682	3.589	53.7395	24.2058
196	high	wet	5.299		77.9079
196	high	wet	4.773		56.9343
196	high	wet	4.776		57.0417
196	high	wet	4.681		53.7051
196	high	wet	5.159		71.8946
196	high	wet	4.587		50.5343
197	low	wet	5.923	5.357	108.799	80.4942
197	low	wet	5.827	5.449	103.594	84.713
197	low	wet	5.827	5.35	103.594	80.1791
197	low	wet	5.445	5.158	84.5266	71.8528
197	low	wet	5.639	5.063	93.8871	67.9553
197	low	wet	5.923	5.448	108.799	84.6664
197	low	wet	6.209	5.828	125.333	103.647
197	low	wet	5.922	5.159	108.744	71.8946
197	low	wet	5.827	5.446	103.594	84.5732
197	low	wet	5.636	5.827	93.7373	103.594
197	low	wet	5.063	5.828	67.9553	103.647
197	low	wet	5.636	5.54	93.7373	89.0285
197	low	wet	6.403	5.733	137.452	98.661
197	low	wet	5.445	5.345	84.5266	79.9545
197	low	wet	5.541	5.349	89.0767	80.1341
197	low	wet	5.83	4.775	103.754	57.0059
197	low	wet	6.021	4.778	114.289	57.1134
197	low	wet	5.543	4.872	89.1732	60.551
197	low	wet	5.732	5.152	98.6094	71.6023
197	low	wet	6.018	5.149	114.119	71.4773

## Sheet: S4
Table S4. Heating rates of clutches over time, calculated across 5-min intervals through trials
Interval End Time (min)	5-min Heating Rate (°C/min)	Location (Back or Surface)	Sibship	Category	Hydration	Heat Input
5	0.03	B	11	DH	dry	high
5	0.02	S	11	DH	dry	high
10	0.1	B	11	DH	dry	high
10	0.09	S	11	DH	dry	high
15	0.18	B	11	DH	dry	high
15	0.12	S	11	DH	dry	high
20	0.2	B	11	DH	dry	high
20	0.15	S	11	DH	dry	high
25	0.22	B	11	DH	dry	high
25	0.16	S	11	DH	dry	high
30	0.2	B	11	DH	dry	high
30	0.19	S	11	DH	dry	high
35	0.23	B	11	DH	dry	high
35	0.18	S	11	DH	dry	high
40	0.22	B	11	DH	dry	high
40	0.16	S	11	DH	dry	high
45	0.21	B	11	DH	dry	high
45	0.15	S	11	DH	dry	high
50	0.2	B	11	DH	dry	high
50	0.15	S	11	DH	dry	high
55	0.2	B	11	DH	dry	high
55	0.14	S	11	DH	dry	high
60	0.19	B	11	DH	dry	high
60	0.14	S	11	DH	dry	high
65	0.19	B	11	DH	dry	high
65	0.14	S	11	DH	dry	high
70	0.18	B	11	DH	dry	high
70	0.14	S	11	DH	dry	high
75	0.17	B	11	DH	dry	high
75	0.13	S	11	DH	dry	high
80	0.17	B	11	DH	dry	high
80	0.13	S	11	DH	dry	high
85	0.17	B	11	DH	dry	high
85	0.13	S	11	DH	dry	high
90	0.16	B	11	DH	dry	high
90	0.13	S	11	DH	dry	high
95	0.16	B	11	DH	dry	high
95	0.13	S	11	DH	dry	high
100	0.15	B	11	DH	dry	high
100	0.13	S	11	DH	dry	high
105	0.14	B	11	DH	dry	high
105	0.12	S	11	DH	dry	high
5	0.07	B	13	DL	dry	low
5	0.04	S	13	DL	dry	low
10	0.12	B	13	DL	dry	low
10	0.1	S	13	DL	dry	low
15	0.12	B	13	DL	dry	low
15	0.1	S	13	DL	dry	low
20	0.1	B	13	DL	dry	low
20	0.09	S	13	DL	dry	low
25	0.1	B	13	DL	dry	low
25	0.08	S	13	DL	dry	low
30	0.09	B	13	DL	dry	low
30	0.08	S	13	DL	dry	low
35	0.08	B	13	DL	dry	low
35	0.07	S	13	DL	dry	low
40	0.08	B	13	DL	dry	low
40	0.07	S	13	DL	dry	low
45	0.08	B	13	DL	dry	low
45	0.08	S	13	DL	dry	low
50	0.1	B	13	DL	dry	low
50	0.1	S	13	DL	dry	low
55	0.11	B	13	DL	dry	low
55	0.1	S	13	DL	dry	low
60	0.12	B	13	DL	dry	low
60	0.11	S	13	DL	dry	low
65	0.12	B	13	DL	dry	low
65	0.12	S	13	DL	dry	low
70	0.13	B	13	DL	dry	low
70	0.12	S	13	DL	dry	low
75	0.13	B	13	DL	dry	low
75	0.12	S	13	DL	dry	low
80	0.13	B	13	DL	dry	low
80	0.12	S	13	DL	dry	low
85	0.13	B	13	DL	dry	low
85	0.11	S	13	DL	dry	low
90	0.13	B	13	DL	dry	low
90	0.11	S	13	DL	dry	low
95	0.13	B	13	DL	dry	low
95	0.12	S	13	DL	dry	low
100	0.13	B	13	DL	dry	low
100	0.12	S	13	DL	dry	low
5	0.174	B	14	WL	wet	low
5	0.062	S	14	WL	wet	low
10	0.239	B	14	WL	wet	low
10	0.14	S	14	WL	wet	low
15	0.271333	B	14	WL	wet	low
15	0.174	S	14	WL	wet	low
20	0.2635	B	14	WL	wet	low
20	0.1915	S	14	WL	wet	low
25	0.2512	B	14	WL	wet	low
25	0.1952	S	14	WL	wet	low
30	0.240333	B	14	WL	wet	low
30	0.192667	S	14	WL	wet	low
35	0.226	B	14	WL	wet	low
35	0.183429	S	14	WL	wet	low
40	0.2165	B	14	WL	wet	low
40	0.17275	S	14	WL	wet	low
45	0.204889	B	14	WL	wet	low
45	0.167333	S	14	WL	wet	low
50	0.1902	B	14	WL	wet	low
50	0.1526	S	14	WL	wet	low
55	0.178182	B	14	WL	wet	low
55	0.146727	S	14	WL	wet	low
60	0.168333	B	14	WL	wet	low
60	0.136833	S	14	WL	wet	low
65	0.159692	B	14	WL	wet	low
65	0.129538	S	14	WL	wet	low
70	0.152429	B	14	WL	wet	low
70	0.122286	S	14	WL	wet	low
75	0.147333	B	14	WL	wet	low
75	0.118667	S	14	WL	wet	low
80	0.142125	B	14	WL	wet	low
80	0.119875	S	14	WL	wet	low
85	0.137412	B	14	WL	wet	low
85	0.114353	S	14	WL	wet	low
90	0.133111	B	14	WL	wet	low
90	0.110333	S	14	WL	wet	low
95	0.129789	B	14	WL	wet	low
95	0.108421	S	14	WL	wet	low
100	0.1255	B	14	WL	wet	low
100	0.1043	S	14	WL	wet	low
105	0.121333	B	14	WL	wet	low
105	0.100095	S	14	WL	wet	low
110	0.120818	B	14	WL	wet	low
110	0.0999091	S	14	WL	wet	low
115	0.120348	B	14	WL	wet	low
115	0.10087	S	14	WL	wet	low
120	0.12	B	14	WL	wet	low
120	0.10225	S	14	WL	wet	low
125	0.12064	B	14	WL	wet	low
125	0.10568	S	14	WL	wet	low
5	0.07	B	20	DH	dry	high
5	0.04	S	20	DH	dry	high
10	0.17	B	20	DH	dry	high
10	0.14	S	20	DH	dry	high
15	0.21	B	20	DH	dry	high
15	0.18	S	20	DH	dry	high
20	0.22	B	20	DH	dry	high
20	0.2	S	20	DH	dry	high
25	0.22	B	20	DH	dry	high
25	0.21	S	20	DH	dry	high
30	0.22	B	20	DH	dry	high
30	0.2	S	20	DH	dry	high
35	0.22	B	20	DH	dry	high
35	0.19	S	20	DH	dry	high
40	0.2	B	20	DH	dry	high
40	0.19	S	20	DH	dry	high
45	0.19	B	20	DH	dry	high
45	0.18	S	20	DH	dry	high
50	0.18	B	20	DH	dry	high
50	0.17	S	20	DH	dry	high
55	0.17	B	20	DH	dry	high
55	0.16	S	20	DH	dry	high
60	0.2	B	20	DH	dry	high
60	0.18	S	20	DH	dry	high
65	0.21	B	20	DH	dry	high
65	0.19	S	20	DH	dry	high
70	0.21	B	20	DH	dry	high
70	0.19	S	20	DH	dry	high
5	0.08	B	25	DL	dry	low
5	0.04	S	25	DL	dry	low
10	0.17	B	25	DL	dry	low
10	0.13	S	25	DL	dry	low
15	0.18	B	25	DL	dry	low
15	0.15	S	25	DL	dry	low
20	0.15	B	25	DL	dry	low
20	0.13	S	25	DL	dry	low
25	0.14	B	25	DL	dry	low
25	0.12	S	25	DL	dry	low
30	0.12	B	25	DL	dry	low
30	0.11	S	25	DL	dry	low
35	0.11	B	25	DL	dry	low
35	0.1	S	25	DL	dry	low
40	0.12	B	25	DL	dry	low
40	0.11	S	25	DL	dry	low
45	0.12	B	25	DL	dry	low
45	0.11	S	25	DL	dry	low
50	0.12	B	25	DL	dry	low
50	0.1	S	25	DL	dry	low
55	0.11	B	25	DL	dry	low
55	0.1	S	25	DL	dry	low
60	0.11	B	25	DL	dry	low
60	0.1	S	25	DL	dry	low
65	0.11	B	25	DL	dry	low
65	0.1	S	25	DL	dry	low
70	0.11	B	25	DL	dry	low
70	0.1	S	25	DL	dry	low
75	0.11	B	25	DL	dry	low
75	0.1	S	25	DL	dry	low
80	0.12	B	25	DL	dry	low
80	0.11	S	25	DL	dry	low
85	0.12	B	25	DL	dry	low
85	0.11	S	25	DL	dry	low
90	0.12	B	25	DL	dry	low
90	0.11	S	25	DL	dry	low
95	0.13	B	25	DL	dry	low
95	0.11	S	25	DL	dry	low
100	0.13	B	25	DL	dry	low
100	0.11	S	25	DL	dry	low
105	0.13	B	25	DL	dry	low
105	0.12	S	25	DL	dry	low
5	0.266	B	26	WL	wet	low
5	0.114	S	26	WL	wet	low
10	0.244	B	26	WL	wet	low
10	0.154	S	26	WL	wet	low
15	0.212	B	26	WL	wet	low
15	0.151333	S	26	WL	wet	low
20	0.191	B	26	WL	wet	low
20	0.141	S	26	WL	wet	low
25	0.178	B	26	WL	wet	low
25	0.1316	S	26	WL	wet	low
30	0.162667	B	26	WL	wet	low
30	0.119	S	26	WL	wet	low
35	0.147429	B	26	WL	wet	low
35	0.121429	S	26	WL	wet	low
40	0.16225	B	26	WL	wet	low
40	0.14175	S	26	WL	wet	low
45	0.174	B	26	WL	wet	low
45	0.149333	S	26	WL	wet	low
50	0.1766	B	26	WL	wet	low
50	0.1414	S	26	WL	wet	low
55	0.174182	B	26	WL	wet	low
55	0.146727	S	26	WL	wet	low
60	0.171833	B	26	WL	wet	low
60	0.147	S	26	WL	wet	low
65	0.171077	B	26	WL	wet	low
65	0.143385	S	26	WL	wet	low
70	0.166571	B	26	WL	wet	low
70	0.143571	S	26	WL	wet	low
75	0.167733	B	26	WL	wet	low
75	0.144267	S	26	WL	wet	low
80	0.167125	B	26	WL	wet	low
80	0.14225	S	26	WL	wet	low
85	0.166118	B	26	WL	wet	low
85	0.144941	S	26	WL	wet	low
5	0.12	B	29	DH	dry	high
5	0.07	S	29	DH	dry	high
10	0.23	B	29	DH	dry	high
10	0.18	S	29	DH	dry	high
15	0.24	B	29	DH	dry	high
15	0.19	S	29	DH	dry	high
20	0.22	B	29	DH	dry	high
20	0.17	S	29	DH	dry	high
25	0.18	B	29	DH	dry	high
25	0.16	S	29	DH	dry	high
30	0.19	B	29	DH	dry	high
30	0.14	S	29	DH	dry	high
35	0.2	B	29	DH	dry	high
35	0.19	S	29	DH	dry	high
40	0.22	B	29	DH	dry	high
40	0.2	S	29	DH	dry	high
45	0.23	B	29	DH	dry	high
45	0.21	S	29	DH	dry	high
50	0.23	B	29	DH	dry	high
50	0.21	S	29	DH	dry	high
55	0.23	B	29	DH	dry	high
55	0.21	S	29	DH	dry	high
60	0.24	B	29	DH	dry	high
60	0.18	S	29	DH	dry	high
5	0.06	B	30	WH	wet	high
5	0.03	S	30	WH	wet	high
10	0.15	B	30	WH	wet	high
10	0.12	S	30	WH	wet	high
15	0.17	B	30	WH	wet	high
15	0.14	S	30	WH	wet	high
20	0.16	B	30	WH	wet	high
20	0.14	S	30	WH	wet	high
25	0.18	B	30	WH	wet	high
25	0.16	S	30	WH	wet	high
30	0.18	B	30	WH	wet	high
30	0.16	S	30	WH	wet	high
35	0.18	B	30	WH	wet	high
35	0.16	S	30	WH	wet	high
40	0.19	B	30	WH	wet	high
40	0.17	S	30	WH	wet	high
45	0.19	B	30	WH	wet	high
45	0.18	S	30	WH	wet	high
50	0.2	B	30	WH	wet	high
50	0.19	S	30	WH	wet	high
55	0.2	B	30	WH	wet	high
55	0.18	S	30	WH	wet	high
60	0.2	B	30	WH	wet	high
60	0.18	S	30	WH	wet	high
65	0.21	B	30	WH	wet	high
65	0.19	S	30	WH	wet	high
70	0.21	B	30	WH	wet	high
70	0.19	S	30	WH	wet	high
5	0.02	B	51	DL	dry	low
5	0.01	S	51	DL	dry	low
10	0.11	B	51	DL	dry	low
10	0.07	S	51	DL	dry	low
15	0.16	B	51	DL	dry	low
15	0.12	S	51	DL	dry	low
20	0.16	B	51	DL	dry	low
20	0.12	S	51	DL	dry	low
25	0.13	B	51	DL	dry	low
25	0.11	S	51	DL	dry	low
30	0.11	B	51	DL	dry	low
30	0.1	S	51	DL	dry	low
35	0.09	B	51	DL	dry	low
35	0.09	S	51	DL	dry	low
40	0.11	B	51	DL	dry	low
40	0.1	S	51	DL	dry	low
45	0.11	B	51	DL	dry	low
45	0.1	S	51	DL	dry	low
50	0.08	B	51	DL	dry	low
50	0.08	S	51	DL	dry	low
55	0.08	B	51	DL	dry	low
55	0.08	S	51	DL	dry	low
60	0.08	B	51	DL	dry	low
60	0.07	S	51	DL	dry	low
65	0.11	B	51	DL	dry	low
65	0.1	S	51	DL	dry	low
70	0.12	B	51	DL	dry	low
70	0.11	S	51	DL	dry	low
75	0.13	B	51	DL	dry	low
75	0.12	S	51	DL	dry	low
80	0.13	B	51	DL	dry	low
80	0.12	S	51	DL	dry	low
85	0.12	B	51	DL	dry	low
85	0.11	S	51	DL	dry	low
90	0.13	B	51	DL	dry	low
90	0.12	S	51	DL	dry	low
95	0.14	B	51	DL	dry	low
95	0.11	S	51	DL	dry	low
5	0.1	B	52	WL	wet	low
5	0.03	S	52	WL	wet	low
10	0.13	B	52	WL	wet	low
10	0.11	S	52	WL	wet	low
15	0.17	B	52	WL	wet	low
15	0.13	S	52	WL	wet	low
20	0.16	B	52	WL	wet	low
20	0.13	S	52	WL	wet	low
25	0.15	B	52	WL	wet	low
25	0.13	S	52	WL	wet	low
30	0.14	B	52	WL	wet	low
30	0.12	S	52	WL	wet	low
35	0.13	B	52	WL	wet	low
35	0.11	S	52	WL	wet	low
40	0.12	B	52	WL	wet	low
40	0.1	S	52	WL	wet	low
45	0.11	B	52	WL	wet	low
45	0.09	S	52	WL	wet	low
50	0.1	B	52	WL	wet	low
50	0.09	S	52	WL	wet	low
55	0.11	B	52	WL	wet	low
55	0.09	S	52	WL	wet	low
60	0.11	B	52	WL	wet	low
60	0.1	S	52	WL	wet	low
65	0.11	B	52	WL	wet	low
65	0.09	S	52	WL	wet	low
70	0.11	B	52	WL	wet	low
70	0.09	S	52	WL	wet	low
75	0.11	B	52	WL	wet	low
75	0.09	S	52	WL	wet	low
80	0.1	B	52	WL	wet	low
80	0.09	S	52	WL	wet	low
85	0.1	B	52	WL	wet	low
85	0.09	S	52	WL	wet	low
90	0.1	B	52	WL	wet	low
90	0.09	S	52	WL	wet	low
95	0.11	B	52	WL	wet	low
95	0.09	S	52	WL	wet	low
100	0.11	B	52	WL	wet	low
100	0.1	S	52	WL	wet	low
105	0.12	B	52	WL	wet	low
105	0.1	S	52	WL	wet	low
110	0.12	B	52	WL	wet	low
110	0.1	S	52	WL	wet	low
5	0.14	B	56	DH	dry	high
5	0.12	S	56	DH	dry	high
10	0.2	B	56	DH	dry	high
10	0.17	S	56	DH	dry	high
15	0.21	B	56	DH	dry	high
15	0.16	S	56	DH	dry	high
20	0.2	B	56	DH	dry	high
20	0.17	S	56	DH	dry	high
25	0.2	B	56	DH	dry	high
25	0.16	S	56	DH	dry	high
30	0.2	B	56	DH	dry	high
30	0.19	S	56	DH	dry	high
35	0.22	B	56	DH	dry	high
35	0.2	S	56	DH	dry	high
40	0.21	B	56	DH	dry	high
40	0.17	S	56	DH	dry	high
45	0.21	B	56	DH	dry	high
45	0.19	S	56	DH	dry	high
50	0.22	B	56	DH	dry	high
50	0.18	S	56	DH	dry	high
55	0.2	B	56	DH	dry	high
55	0.16	S	56	DH	dry	high
60	0.21	B	56	DH	dry	high
60	0.19	S	56	DH	dry	high
65	0.22	B	56	DH	dry	high
65	0.21	S	56	DH	dry	high
5	0.04	B	61	DL	dry	low
5	0.03	S	61	DL	dry	low
10	0.05	B	61	DL	dry	low
10	0.04	S	61	DL	dry	low
15	0.05	B	61	DL	dry	low
15	0.04	S	61	DL	dry	low
20	0.08	B	61	DL	dry	low
20	0.07	S	61	DL	dry	low
25	0.1	B	61	DL	dry	low
25	0.08	S	61	DL	dry	low
30	0.11	B	61	DL	dry	low
30	0.09	S	61	DL	dry	low
35	0.1	B	61	DL	dry	low
35	0.09	S	61	DL	dry	low
40	0.11	B	61	DL	dry	low
40	0.09	S	61	DL	dry	low
45	0.1	B	61	DL	dry	low
45	0.09	S	61	DL	dry	low
50	0.1	B	61	DL	dry	low
50	0.09	S	61	DL	dry	low
55	0.1	B	61	DL	dry	low
55	0.09	S	61	DL	dry	low
60	0.09	B	61	DL	dry	low
60	0.09	S	61	DL	dry	low
65	0.09	B	61	DL	dry	low
65	0.08	S	61	DL	dry	low
70	0.09	B	61	DL	dry	low
70	0.08	S	61	DL	dry	low
75	0.09	B	61	DL	dry	low
75	0.08	S	61	DL	dry	low
80	0.09	B	61	DL	dry	low
80	0.08	S	61	DL	dry	low
85	0.09	B	61	DL	dry	low
85	0.09	S	61	DL	dry	low
90	0.1	B	61	DL	dry	low
90	0.09	S	61	DL	dry	low
95	0.1	B	61	DL	dry	low
95	0.09	S	61	DL	dry	low
100	0.11	B	61	DL	dry	low
100	0.1	S	61	DL	dry	low
105	0.11	B	61	DL	dry	low
105	0.1	S	61	DL	dry	low
110	0.11	B	61	DL	dry	low
110	0.1	S	61	DL	dry	low
115	0.11	B	61	DL	dry	low
115	0.1	S	61	DL	dry	low
120	0.11	B	61	DL	dry	low
120	0.1	S	61	DL	dry	low
125	0.1	B	61	DL	dry	low
125	0.1	S	61	DL	dry	low
130	0.1	B	61	DL	dry	low
130	0.1	S	61	DL	dry	low
135	0.1	B	61	DL	dry	low
135	0.1	S	61	DL	dry	low
5	0.07	B	69	DH	dry	high
5	0.03	S	69	DH	dry	high
10	0.3	B	69	DH	dry	high
10	0.26	S	69	DH	dry	high
15	0.32	B	69	DH	dry	high
15	0.28	S	69	DH	dry	high
20	0.3	B	69	DH	dry	high
20	0.26	S	69	DH	dry	high
25	0.26	B	69	DH	dry	high
25	0.23	S	69	DH	dry	high
30	0.22	B	69	DH	dry	high
30	0.2	S	69	DH	dry	high
35	0.19	B	69	DH	dry	high
35	0.17	S	69	DH	dry	high
40	0.2	B	69	DH	dry	high
40	0.18	S	69	DH	dry	high
45	0.24	B	69	DH	dry	high
45	0.22	S	69	DH	dry	high
50	0.24	B	69	DH	dry	high
50	0.21	S	69	DH	dry	high
55	0.2	B	69	DH	dry	high
55	0.17	S	69	DH	dry	high
60	0.22	B	69	DH	dry	high
60	0.2	S	69	DH	dry	high
65	0.23	B	69	DH	dry	high
65	0.22	S	69	DH	dry	high
5	0.12	B	72	DH	dry	high
5	0.12	S	72	DH	dry	high
10	0.19	B	72	DH	dry	high
10	0.16	S	72	DH	dry	high
15	0.2	B	72	DH	dry	high
15	0.16	S	72	DH	dry	high
20	0.18	B	72	DH	dry	high
20	0.14	S	72	DH	dry	high
25	0.16	B	72	DH	dry	high
25	0.12	S	72	DH	dry	high
30	0.16	B	72	DH	dry	high
30	0.13	S	72	DH	dry	high
35	0.19	B	72	DH	dry	high
35	0.19	S	72	DH	dry	high
40	0.2	B	72	DH	dry	high
40	0.2	S	72	DH	dry	high
45	0.21	B	72	DH	dry	high
45	0.21	S	72	DH	dry	high
50	0.22	B	72	DH	dry	high
50	0.22	S	72	DH	dry	high
55	0.2	B	72	DH	dry	high
55	0.23	S	72	DH	dry	high
60	0.21	B	72	DH	dry	high
60	0.21	S	72	DH	dry	high
5	0.14	B	73	WH	wet	high
5	0.08	S	73	WH	wet	high
10	0.17	B	73	WH	wet	high
10	0.14	S	73	WH	wet	high
15	0.18	B	73	WH	wet	high
15	0.14	S	73	WH	wet	high
20	0.17	B	73	WH	wet	high
20	0.15	S	73	WH	wet	high
25	0.17	B	73	WH	wet	high
25	0.15	S	73	WH	wet	high
30	0.16	B	73	WH	wet	high
30	0.15	S	73	WH	wet	high
35	0.19	B	73	WH	wet	high
35	0.18	S	73	WH	wet	high
40	0.2	B	73	WH	wet	high
40	0.18	S	73	WH	wet	high
45	0.2	B	73	WH	wet	high
45	0.18	S	73	WH	wet	high
50	0.18	B	73	WH	wet	high
50	0.15	S	73	WH	wet	high
55	0.16	B	73	WH	wet	high
55	0.14	S	73	WH	wet	high
60	0.18	B	73	WH	wet	high
60	0.16	S	73	WH	wet	high
65	0.2	B	73	WH	wet	high
65	0.18	S	73	WH	wet	high
5	0.148	B	82	DH	dry	high
5	0.104	S	82	DH	dry	high
10	0.363	B	82	DH	dry	high
10	0.301	S	82	DH	dry	high
15	0.320667	B	82	DH	dry	high
15	0.276667	S	82	DH	dry	high
20	0.261	B	82	DH	dry	high
20	0.2385	S	82	DH	dry	high
25	0.2412	B	82	DH	dry	high
25	0.2212	S	82	DH	dry	high
30	0.225667	B	82	DH	dry	high
30	0.204667	S	82	DH	dry	high
35	0.236286	B	82	DH	dry	high
35	0.218286	S	82	DH	dry	high
40	0.24325	B	82	DH	dry	high
40	0.22575	S	82	DH	dry	high
45	0.259778	B	82	DH	dry	high
45	0.238444	S	82	DH	dry	high
5	0.09	B	103	DL	dry	low
5	0.05	S	103	DL	dry	low
10	0.16	B	103	DL	dry	low
10	0.12	S	103	DL	dry	low
15	0.17	B	103	DL	dry	low
15	0.12	S	103	DL	dry	low
20	0.15	B	103	DL	dry	low
20	0.11	S	103	DL	dry	low
25	0.13	B	103	DL	dry	low
25	0.1	S	103	DL	dry	low
30	0.12	B	103	DL	dry	low
30	0.09	S	103	DL	dry	low
35	0.1	B	103	DL	dry	low
35	0.08	S	103	DL	dry	low
40	0.1	B	103	DL	dry	low
40	0.08	S	103	DL	dry	low
45	0.08	B	103	DL	dry	low
45	0.08	S	103	DL	dry	low
50	0.09	B	103	DL	dry	low
50	0.08	S	103	DL	dry	low
55	0.09	B	103	DL	dry	low
55	0.08	S	103	DL	dry	low
60	0.1	B	103	DL	dry	low
60	0.09	S	103	DL	dry	low
65	0.11	B	103	DL	dry	low
65	0.09	S	103	DL	dry	low
70	0.1	B	103	DL	dry	low
70	0.09	S	103	DL	dry	low
75	0.1	B	103	DL	dry	low
75	0.09	S	103	DL	dry	low
80	0.1	B	103	DL	dry	low
80	0.09	S	103	DL	dry	low
85	0.1	B	103	DL	dry	low
85	0.09	S	103	DL	dry	low
90	0.1	B	103	DL	dry	low
90	0.09	S	103	DL	dry	low
95	0.1	B	103	DL	dry	low
95	0.09	S	103	DL	dry	low
100	0.11	B	103	DL	dry	low
100	0.1	S	103	DL	dry	low
105	0.11	B	103	DL	dry	low
105	0.09	S	103	DL	dry	low
110	0.11	B	103	DL	dry	low
110	0.09	S	103	DL	dry	low
115	0.11	B	103	DL	dry	low
115	0.08	S	103	DL	dry	low
120	0.1	B	103	DL	dry	low
120	0.07	S	103	DL	dry	low
125	0.1	B	103	DL	dry	low
125	0.09	S	103	DL	dry	low
5	0.09	B	104	WL	wet	low
5	0.09	S	104	WL	wet	low
10	0.16	B	104	WL	wet	low
10	0.16	S	104	WL	wet	low
15	0.18	B	104	WL	wet	low
15	0.16	S	104	WL	wet	low
20	0.18	B	104	WL	wet	low
20	0.15	S	104	WL	wet	low
25	0.16	B	104	WL	wet	low
25	0.14	S	104	WL	wet	low
30	0.14	B	104	WL	wet	low
30	0.13	S	104	WL	wet	low
35	0.13	B	104	WL	wet	low
35	0.13	S	104	WL	wet	low
40	0.14	B	104	WL	wet	low
40	0.13	S	104	WL	wet	low
45	0.12	B	104	WL	wet	low
45	0.1	S	104	WL	wet	low
50	0.11	B	104	WL	wet	low
50	0.1	S	104	WL	wet	low
55	0.12	B	104	WL	wet	low
55	0.11	S	104	WL	wet	low
60	0.12	B	104	WL	wet	low
60	0.11	S	104	WL	wet	low
65	0.12	B	104	WL	wet	low
65	0.11	S	104	WL	wet	low
70	0.11	B	104	WL	wet	low
70	0.08	S	104	WL	wet	low
75	0.1	B	104	WL	wet	low
75	0.08	S	104	WL	wet	low
80	0.1	B	104	WL	wet	low
80	0.08	S	104	WL	wet	low
85	0.1	B	104	WL	wet	low
85	0.08	S	104	WL	wet	low
90	0.1	B	104	WL	wet	low
90	0.08	S	104	WL	wet	low
95	0.1	B	104	WL	wet	low
95	0.08	S	104	WL	wet	low
100	0.11	B	104	WL	wet	low
100	0.08	S	104	WL	wet	low
105	0.1	B	104	WL	wet	low
105	0.08	S	104	WL	wet	low
110	0.1	B	104	WL	wet	low
110	0.09	S	104	WL	wet	low
5	0.072	B	114	DL	dry	low
5	0.036	S	114	DL	dry	low
10	0.179	B	114	DL	dry	low
10	0.144	S	114	DL	dry	low
15	0.187333	B	114	DL	dry	low
15	0.161333	S	114	DL	dry	low
20	0.186	B	114	DL	dry	low
20	0.161	S	114	DL	dry	low
25	0.1756	B	114	DL	dry	low
25	0.156	S	114	DL	dry	low
30	0.162333	B	114	DL	dry	low
30	0.145333	S	114	DL	dry	low
35	0.154286	B	114	DL	dry	low
35	0.140571	S	114	DL	dry	low
40	0.15	B	114	DL	dry	low
40	0.13125	S	114	DL	dry	low
45	0.129333	B	114	DL	dry	low
45	0.114	S	114	DL	dry	low
50	0.122	B	114	DL	dry	low
50	0.1086	S	114	DL	dry	low
55	0.122364	B	114	DL	dry	low
55	0.108	S	114	DL	dry	low
60	0.123	B	114	DL	dry	low
60	0.109833	S	114	DL	dry	low
65	0.123692	B	114	DL	dry	low
65	0.108769	S	114	DL	dry	low
70	0.122429	B	114	DL	dry	low
70	0.108714	S	114	DL	dry	low
75	0.123867	B	114	DL	dry	low
75	0.111333	S	114	DL	dry	low
80	0.13025	B	114	DL	dry	low
80	0.1135	S	114	DL	dry	low
85	0.130941	B	114	DL	dry	low
85	0.116824	S	114	DL	dry	low
90	0.127333	B	114	DL	dry	low
90	0.108333	S	114	DL	dry	low
95	0.123895	B	114	DL	dry	low
95	0.098	S	114	DL	dry	low
5	0.13	B	123	DL	dry	low
5	0.1	S	123	DL	dry	low
10	0.2	B	123	DL	dry	low
10	0.18	S	123	DL	dry	low
15	0.2	B	123	DL	dry	low
15	0.19	S	123	DL	dry	low
20	0.19	B	123	DL	dry	low
20	0.18	S	123	DL	dry	low
25	0.18	B	123	DL	dry	low
25	0.18	S	123	DL	dry	low
30	0.17	B	123	DL	dry	low
30	0.17	S	123	DL	dry	low
35	0.16	B	123	DL	dry	low
35	0.15	S	123	DL	dry	low
40	0.15	B	123	DL	dry	low
40	0.14	S	123	DL	dry	low
45	0.14	B	123	DL	dry	low
45	0.13	S	123	DL	dry	low
50	0.13	B	123	DL	dry	low
50	0.13	S	123	DL	dry	low
55	0.12	B	123	DL	dry	low
55	0.12	S	123	DL	dry	low
60	0.12	B	123	DL	dry	low
60	0.11	S	123	DL	dry	low
65	0.11	B	123	DL	dry	low
65	0.11	S	123	DL	dry	low
70	0.12	B	123	DL	dry	low
70	0.11	S	123	DL	dry	low
75	0.12	B	123	DL	dry	low
75	0.11	S	123	DL	dry	low
80	0.12	B	123	DL	dry	low
80	0.12	S	123	DL	dry	low
85	0.12	B	123	DL	dry	low
85	0.12	S	123	DL	dry	low
90	0.11	B	123	DL	dry	low
90	0.11	S	123	DL	dry	low
95	0.11	B	123	DL	dry	low
95	0.1	S	123	DL	dry	low
100	0.11	B	123	DL	dry	low
100	0.1	S	123	DL	dry	low
105	0.12	B	123	DL	dry	low
105	0.11	S	123	DL	dry	low
110	0.12	B	123	DL	dry	low
110	0.11	S	123	DL	dry	low
5	0.16	B	124	WL	wet	low
5	0.13	S	124	WL	wet	low
10	0.14	B	124	WL	wet	low
10	0.11	S	124	WL	wet	low
15	0.14	B	124	WL	wet	low
15	0.1	S	124	WL	wet	low
20	0.13	B	124	WL	wet	low
20	0.1	S	124	WL	wet	low
25	0.12	B	124	WL	wet	low
25	0.09	S	124	WL	wet	low
30	0.11	B	124	WL	wet	low
30	0.08	S	124	WL	wet	low
35	0.1	B	124	WL	wet	low
35	0.07	S	124	WL	wet	low
40	0.12	B	124	WL	wet	low
40	0.11	S	124	WL	wet	low
45	0.13	B	124	WL	wet	low
45	0.12	S	124	WL	wet	low
50	0.14	B	124	WL	wet	low
50	0.12	S	124	WL	wet	low
55	0.13	B	124	WL	wet	low
55	0.12	S	124	WL	wet	low
60	0.13	B	124	WL	wet	low
60	0.1	S	124	WL	wet	low
65	0.13	B	124	WL	wet	low
65	0.11	S	124	WL	wet	low
70	0.13	B	124	WL	wet	low
70	0.11	S	124	WL	wet	low
75	0.13	B	124	WL	wet	low
75	0.11	S	124	WL	wet	low
80	0.13	B	124	WL	wet	low
80	0.11	S	124	WL	wet	low
85	0.12	B	124	WL	wet	low
85	0.11	S	124	WL	wet	low
90	0.12	B	124	WL	wet	low
90	0.11	S	124	WL	wet	low
95	0.13	B	124	WL	wet	low
95	0.11	S	124	WL	wet	low
100	0.13	B	124	WL	wet	low
100	0.11	S	124	WL	wet	low
105	0.13	B	124	WL	wet	low
105	0.12	S	124	WL	wet	low
5	0.24	B	138	WL	wet	low
5	0.25	S	138	WL	wet	low
10	0.31	B	138	WL	wet	low
10	0.31	S	138	WL	wet	low
15	0.27	B	138	WL	wet	low
15	0.26	S	138	WL	wet	low
20	0.22	B	138	WL	wet	low
20	0.21	S	138	WL	wet	low
25	0.19	B	138	WL	wet	low
25	0.17	S	138	WL	wet	low
30	0.15	B	138	WL	wet	low
30	0.14	S	138	WL	wet	low
35	0.13	B	138	WL	wet	low
35	0.11	S	138	WL	wet	low
40	0.12	B	138	WL	wet	low
40	0.11	S	138	WL	wet	low
45	0.12	B	138	WL	wet	low
45	0.11	S	138	WL	wet	low
50	0.12	B	138	WL	wet	low
50	0.11	S	138	WL	wet	low
55	0.11	B	138	WL	wet	low
55	0.1	S	138	WL	wet	low
60	0.1	B	138	WL	wet	low
60	0.1	S	138	WL	wet	low
65	0.11	B	138	WL	wet	low
65	0.1	S	138	WL	wet	low
70	0.11	B	138	WL	wet	low
70	0.11	S	138	WL	wet	low
75	0.12	B	138	WL	wet	low
75	0.11	S	138	WL	wet	low
80	0.11	B	138	WL	wet	low
80	0.11	S	138	WL	wet	low
85	0.11	B	138	WL	wet	low
85	0.11	S	138	WL	wet	low
90	0.11	B	138	WL	wet	low
90	0.11	S	138	WL	wet	low
95	0.12	B	138	WL	wet	low
95	0.11	S	138	WL	wet	low
100	0.12	B	138	WL	wet	low
100	0.11	S	138	WL	wet	low
105	0.12	B	138	WL	wet	low
105	0.12	S	138	WL	wet	low
110	0.13	B	138	WL	wet	low
110	0.12	S	138	WL	wet	low
5	0.19	B	144	WH	wet	high
5	0.1	S	144	WH	wet	high
10	0.3	B	144	WH	wet	high
10	0.22	S	144	WH	wet	high
15	0.3	B	144	WH	wet	high
15	0.23	S	144	WH	wet	high
20	0.29	B	144	WH	wet	high
20	0.23	S	144	WH	wet	high
25	0.26	B	144	WH	wet	high
25	0.22	S	144	WH	wet	high
30	0.24	B	144	WH	wet	high
30	0.19	S	144	WH	wet	high
35	0.21	B	144	WH	wet	high
35	0.17	S	144	WH	wet	high
40	0.2	B	144	WH	wet	high
40	0.16	S	144	WH	wet	high
45	0.19	B	144	WH	wet	high
45	0.15	S	144	WH	wet	high
50	0.19	B	144	WH	wet	high
50	0.15	S	144	WH	wet	high
55	0.19	B	144	WH	wet	high
55	0.15	S	144	WH	wet	high
60	0.19	B	144	WH	wet	high
60	0.14	S	144	WH	wet	high
65	0.19	B	144	WH	wet	high
65	0.15	S	144	WH	wet	high
70	0.19	B	144	WH	wet	high
70	0.15	S	144	WH	wet	high
75	0.19	B	144	WH	wet	high
75	0.15	S	144	WH	wet	high
80	0.19	B	144	WH	wet	high
80	0.15	S	144	WH	wet	high
5	0.08	B	167	WH	wet	high
5	0.01	S	167	WH	wet	high
10	0.17	B	167	WH	wet	high
10	0.12	S	167	WH	wet	high
15	0.17	B	167	WH	wet	high
15	0.14	S	167	WH	wet	high
20	0.15	B	167	WH	wet	high
20	0.13	S	167	WH	wet	high
25	0.15	B	167	WH	wet	high
25	0.12	S	167	WH	wet	high
30	0.16	B	167	WH	wet	high
30	0.13	S	167	WH	wet	high
35	0.16	B	167	WH	wet	high
35	0.13	S	167	WH	wet	high
40	0.16	B	167	WH	wet	high
40	0.13	S	167	WH	wet	high
45	0.16	B	167	WH	wet	high
45	0.13	S	167	WH	wet	high
50	0.16	B	167	WH	wet	high
50	0.13	S	167	WH	wet	high
55	0.16	B	167	WH	wet	high
55	0.13	S	167	WH	wet	high
60	0.17	B	167	WH	wet	high
60	0.14	S	167	WH	wet	high
65	0.17	B	167	WH	wet	high
65	0.14	S	167	WH	wet	high
5	0.17	B	173	WH	wet	high
5	0.09	S	173	WH	wet	high
10	0.25	B	173	WH	wet	high
10	0.17	S	173	WH	wet	high
15	0.26	B	173	WH	wet	high
15	0.18	S	173	WH	wet	high
20	0.25	B	173	WH	wet	high
20	0.17	S	173	WH	wet	high
25	0.24	B	173	WH	wet	high
25	0.16	S	173	WH	wet	high
30	0.22	B	173	WH	wet	high
30	0.16	S	173	WH	wet	high
35	0.21	B	173	WH	wet	high
35	0.14	S	173	WH	wet	high
40	0.19	B	173	WH	wet	high
40	0.14	S	173	WH	wet	high
45	0.21	B	173	WH	wet	high
45	0.18	S	173	WH	wet	high
50	0.22	B	173	WH	wet	high
50	0.19	S	173	WH	wet	high
55	0.23	B	173	WH	wet	high
55	0.21	S	173	WH	wet	high
5	0.354	B	176	WH	wet	high
5	0.288	S	176	WH	wet	high
10	0.338	B	176	WH	wet	high
10	0.279	S	176	WH	wet	high
15	0.308667	B	176	WH	wet	high
15	0.26	S	176	WH	wet	high
20	0.2785	B	176	WH	wet	high
20	0.227	S	176	WH	wet	high
25	0.242	B	176	WH	wet	high
25	0.196	S	176	WH	wet	high
30	0.226333	B	176	WH	wet	high
30	0.201667	S	176	WH	wet	high
35	0.252	B	176	WH	wet	high
35	0.227143	S	176	WH	wet	high
40	0.2485	B	176	WH	wet	high
40	0.22475	S	176	WH	wet	high
45	0.250222	B	176	WH	wet	high
45	0.226	S	176	WH	wet	high
50	0.2486	B	176	WH	wet	high
50	0.1918	S	176	WH	wet	high
55	0.229091	B	176	WH	wet	high
55	0.147818	S	176	WH	wet	high
5	0.17	B	196	WH	wet	high
5	0.11	S	196	WH	wet	high
10	0.27	B	196	WH	wet	high
10	0.2	S	196	WH	wet	high
15	0.26	B	196	WH	wet	high
15	0.2	S	196	WH	wet	high
20	0.23	B	196	WH	wet	high
20	0.18	S	196	WH	wet	high
25	0.21	B	196	WH	wet	high
25	0.16	S	196	WH	wet	high
30	0.22	B	196	WH	wet	high
30	0.18	S	196	WH	wet	high
35	0.22	B	196	WH	wet	high
35	0.18	S	196	WH	wet	high
40	0.22	B	196	WH	wet	high
40	0.18	S	196	WH	wet	high
45	0.22	B	196	WH	wet	high
45	0.18	S	196	WH	wet	high
50	0.22	B	196	WH	wet	high
50	0.18	S	196	WH	wet	high
55	0.23	B	196	WH	wet	high
55	0.18	S	196	WH	wet	high
60	0.24	B	196	WH	wet	high
60	0.17	S	196	WH	wet	high
5	0.08	B	197	WL	wet	low
5	0.04	S	197	WL	wet	low
10	0.16	B	197	WL	wet	low
10	0.12	S	197	WL	wet	low
15	0.17	B	197	WL	wet	low
15	0.14	S	197	WL	wet	low
20	0.18	B	197	WL	wet	low
20	0.15	S	197	WL	wet	low
25	0.18	B	197	WL	wet	low
25	0.14	S	197	WL	wet	low
30	0.17	B	197	WL	wet	low
30	0.14	S	197	WL	wet	low
35	0.16	B	197	WL	wet	low
35	0.15	S	197	WL	wet	low
40	0.16	B	197	WL	wet	low
40	0.15	S	197	WL	wet	low
45	0.16	B	197	WL	wet	low
45	0.14	S	197	WL	wet	low
50	0.15	B	197	WL	wet	low
50	0.14	S	197	WL	wet	low
55	0.15	B	197	WL	wet	low
55	0.13	S	197	WL	wet	low
60	0.14	B	197	WL	wet	low
60	0.12	S	197	WL	wet	low
65	0.13	B	197	WL	wet	low
65	0.12	S	197	WL	wet	low
70	0.13	B	197	WL	wet	low
70	0.12	S	197	WL	wet	low
75	0.13	B	197	WL	wet	low
75	0.11	S	197	WL	wet	low
80	0.13	B	197	WL	wet	low
80	0.11	S	197	WL	wet	low
85	0.12	B	197	WL	wet	low
85	0.1	S	197	WL	wet	low
90	0.12	B	197	WL	wet	low
90	0.1	S	197	WL	wet	low
95	0.12	B	197	WL	wet	low
95	0.1	S	197	WL	wet	low
100	0.12	B	197	WL	wet	low
100	0.1	S	197	WL	wet	low
105	0.12	B	197	WL	wet	low
105	0.1	S	197	WL	wet	low
110	0.11	B	197	WL	wet	low
110	0.09	S	197	WL	wet	low
115	0.11	B	197	WL	wet	low
115	0.09	S	197	WL	wet	low
120	0.11	B	197	WL	wet	low
120	0.09	S	197	WL	wet	low
125	0.11	B	197	WL	wet	low
125	0.09	S	197	WL	wet	low
130	0.11	B	197	WL	wet	low
130	0.09	S	197	WL	wet	low
135	0.11	B	197	WL	wet	low
135	0.09	S	197	WL	wet	low

## Sheet: S5
Table S5. Cumulative proportion of embryos hatched across temperatures
Sibship	Category	Temperature	Embryos Hatched in Interval	Test eggs	Proportion Hatched in Interval	Cumulative Proportion Hatched
11	DH	25	0	53	0	0
11	DH	26	0	53	0	0
11	DH	27	0	53	0	0
11	DH	28	0	53	0	0
11	DH	29	0	53	0	0
11	DH	30	0	53	0	0
11	DH	31	0	53	0	0
11	DH	32	1	53	0.0188679	0.0188679
11	DH	33	1	53	0.0188679	0.0377358
11	DH	34	1	53	0.0188679	0.0566038
11	DH	35	4	53	0.0754717	0.132075
11	DH	36	15	53	0.283019	0.415094
11	DH	37	3	53	0.0566038	0.471698
11	DH	38	7	53	0.132075	0.603774
11	DH	39	1	53	0.0188679	0.622642
11	DH	40	2	53	0.0377358	0.660377
11	DH	41	0	53	0	0.660377
11	DH	42	0	53	0	0.660377
13	DL	25	0	62	0	0
13	DL	26	0	62	0	0
13	DL	27	0	62	0	0
13	DL	28	0	62	0	0
13	DL	29	3	62	0.0483871	0.0483871
13	DL	30	1	62	0.016129	0.0645161
13	DL	31	0	62	0	0.0645161
13	DL	32	0	62	0	0.0645161
13	DL	33	0	62	0	0.0645161
13	DL	34	2	62	0.0322581	0.0967742
13	DL	35	20	62	0.322581	0.419355
13	DL	36	16	62	0.258065	0.677419
13	DL	37	13	62	0.209677	0.887097
13	DL	38	3	62	0.0483871	0.935484
13	DL	39	2	62	0.0322581	0.967742
13	DL	40	0	62	0	0.967742
13	DL	41	0	62	0	0.967742
13	DL	42	0	62	0	0.967742
14	WL	25	0	52	0	0
14	WL	26	0	52	0	0
14	WL	27	0	52	0	0
14	WL	28	0	52	0	0
14	WL	29	0	52	0	0
14	WL	30	0	52	0	0
14	WL	31	0	52	0	0
14	WL	32	0	52	0	0
14	WL	33	0	52	0	0
14	WL	34	3	52	0.0576923	0.0576923
14	WL	35	0	52	0	0.0576923
14	WL	36	0	52	0	0.0576923
14	WL	37	2	52	0.0384615	0.0961538
14	WL	38	8	52	0.153846	0.25
14	WL	39	5	52	0.0961538	0.346154
14	WL	40	1	52	0.0192308	0.365385
14	WL	41	0	52	0	0.365385
14	WL	42	0	52	0	0.365385
20	DH	25	0	58	0	0
20	DH	26	0	58	0	0
20	DH	27	0	58	0	0
20	DH	28	0	58	0	0
20	DH	29	0	58	0	0
20	DH	30	0	58	0	0
20	DH	31	0	58	0	0
20	DH	32	0	58	0	0
20	DH	33	0	58	0	0
20	DH	34	1	58	0.0172414	0.0172414
20	DH	35	0	58	0	0.0172414
20	DH	36	6	58	0.103448	0.12069
20	DH	37	17	58	0.293103	0.413793
20	DH	38	11	58	0.189655	0.603448
20	DH	39	2	58	0.0344828	0.637931
20	DH	40	0	58	0	0.637931
20	DH	41	0	58	0	0.637931
20	DH	42	0	58	0	0.637931
25	DL	25	0	49	0	0
25	DL	26	0	49	0	0
25	DL	27	0	49	0	0
25	DL	28	0	49	0	0
25	DL	29	0	49	0	0
25	DL	30	0	49	0	0
25	DL	31	0	49	0	0
25	DL	32	0	49	0	0
25	DL	33	0	49	0	0
25	DL	34	0	49	0	0
25	DL	35	0	49	0	0
25	DL	36	0	49	0	0
25	DL	37	5	49	0.102041	0.102041
25	DL	38	6	49	0.122449	0.22449
25	DL	39	0	49	0	0.22449
25	DL	40	0	49	0	0.22449
25	DL	41	0	49	0	0.22449
25	DL	42	0	49	0	0.22449
26	WL	25	0	47	0	0
26	WL	26	0	47	0	0
26	WL	27	0	47	0	0
26	WL	28	0	47	0	0
26	WL	29	0	47	0	0
26	WL	30	0	47	0	0
26	WL	31	0	47	0	0
26	WL	32	0	47	0	0
26	WL	33	0	47	0	0
26	WL	34	0	47	0	0
26	WL	35	7	47	0.148936	0.148936
26	WL	36	9	47	0.191489	0.340426
26	WL	37	17	47	0.361702	0.702128
26	WL	38	14	47	0.297872	1
26	WL	39	0	47	0	1
26	WL	40	0	47	0	1
26	WL	41	0	47	0	1
26	WL	42	0	47	0	1
29	DH	25	0	58	0	0
29	DH	26	0	58	0	0
29	DH	27	0	58	0	0
29	DH	28	0	58	0	0
29	DH	29	0	58	0	0
29	DH	30	0	58	0	0
29	DH	31	0	58	0	0
29	DH	32	0	58	0	0
29	DH	33	0	58	0	0
29	DH	34	0	58	0	0
29	DH	35	0	58	0	0
29	DH	36	14	58	0.241379	0.241379
29	DH	37	16	58	0.275862	0.517241
29	DH	38	0	58	0	0.517241
29	DH	39	5	58	0.0862069	0.603448
29	DH	40	0	58	0	0.603448
29	DH	41	0	58	0	0.603448
29	DH	42	0	58	0	0.603448
30	WH	25	0	31	0	0
30	WH	26	0	31	0	0
30	WH	27	0	31	0	0
30	WH	28	0	31	0	0
30	WH	29	0	31	0	0
30	WH	30	0	31	0	0
30	WH	31	0	31	0	0
30	WH	32	0	31	0	0
30	WH	33	0	31	0	0
30	WH	34	0	31	0	0
30	WH	35	0	31	0	0
30	WH	36	0	31	0	0
30	WH	37	1	31	0.0322581	0.0322581
30	WH	38	3	31	0.0967742	0.129032
30	WH	39	3	31	0.0967742	0.225806
30	WH	40	0	31	0	0.225806
30	WH	41	0	31	0	0.225806
30	WH	42	0	31	0	0.225806
51	DL	25	0	52	0	0
51	DL	26	0	52	0	0
51	DL	27	0	52	0	0
51	DL	28	0	52	0	0
51	DL	29	1	52	0.0192308	0.0192308
51	DL	30	2	52	0.0384615	0.0576923
51	DL	31	1	52	0.0192308	0.0769231
51	DL	32	1	52	0.0192308	0.0961538
51	DL	33	1	52	0.0192308	0.115385
51	DL	34	0	52	0	0.115385
51	DL	35	0	52	0	0.115385
51	DL	36	2	52	0.0384615	0.153846
51	DL	37	9	52	0.173077	0.326923
51	DL	38	10	52	0.192308	0.519231
51	DL	39	9	52	0.173077	0.692308
51	DL	40	1	52	0.0192308	0.711538
51	DL	41	0	52	0	0.711538
51	DL	42	0	52	0	0.711538
52	WL	25	0	35	0	0
52	WL	26	0	35	0	0
52	WL	27	0	35	0	0
52	WL	28	0	35	0	0
52	WL	29	0	35	0	0
52	WL	30	0	35	0	0
52	WL	31	0	35	0	0
52	WL	32	0	35	0	0
52	WL	33	0	35	0	0
52	WL	34	0	35	0	0
52	WL	35	0	35	0	0
52	WL	36	0	35	0	0
52	WL	37	1	35	0.0285714	0.0285714
52	WL	38	3	35	0.0857143	0.114286
52	WL	39	3	35	0.0857143	0.2
52	WL	40	0	35	0	0.2
52	WL	41	0	35	0	0.2
52	WL	42	0	35	0	0.2
56	DH	25	0	25	0	0
56	DH	26	0	25	0	0
56	DH	27	0	25	0	0
56	DH	28	0	25	0	0
56	DH	29	0	25	0	0
56	DH	30	0	25	0	0
56	DH	31	0	25	0	0
56	DH	32	0	25	0	0
56	DH	33	0	25	0	0
56	DH	34	0	25	0	0
56	DH	35	0	25	0	0
56	DH	36	0	25	0	0
56	DH	37	0	25	0	0
56	DH	38	1	25	0.04	0.04
56	DH	39	1	25	0.04	0.08
56	DH	40	0	25	0	0.08
56	DH	41	0	25	0	0.08
56	DH	42	0	25	0	0.08
61	DL	25	0	31	0	0
61	DL	26	0	31	0	0
61	DL	27	0	31	0	0
61	DL	28	0	31	0	0
61	DL	29	0	31	0	0
61	DL	30	0	31	0	0
61	DL	31	0	31	0	0
61	DL	32	0	31	0	0
61	DL	33	0	31	0	0
61	DL	34	0	31	0	0
61	DL	35	0	31	0	0
61	DL	36	1	31	0.0322581	0.0322581
61	DL	37	9	31	0.290323	0.322581
61	DL	38	6	31	0.193548	0.516129
61	DL	39	5	31	0.16129	0.677419
61	DL	40	0	31	0	0.677419
61	DL	41	0	31	0	0.677419
61	DL	42	0	31	0	0.677419
69	DH	25	0	41	0	0
69	DH	26	0	41	0	0
69	DH	27	0	41	0	0
69	DH	28	0	41	0	0
69	DH	29	0	41	0	0
69	DH	30	0	41	0	0
69	DH	31	0	41	0	0
69	DH	32	0	41	0	0
69	DH	33	0	41	0	0
69	DH	34	0	41	0	0
69	DH	35	0	41	0	0
69	DH	36	0	41	0	0
69	DH	37	0	41	0	0
69	DH	38	4	41	0.097561	0.097561
69	DH	39	1	41	0.0243902	0.121951
69	DH	40	0	41	0	0.121951
69	DH	41	0	41	0	0.121951
69	DH	42	0	41	0	0.121951
72	DH	25	0	31	0	0
72	DH	26	0	31	0	0
72	DH	27	0	31	0	0
72	DH	28	0	31	0	0
72	DH	29	0	31	0	0
72	DH	30	0	31	0	0
72	DH	31	0	31	0	0
72	DH	32	0	31	0	0
72	DH	33	0	31	0	0
72	DH	34	0	31	0	0
72	DH	35	1	31	0.0322581	0.0322581
72	DH	36	5	31	0.16129	0.193548
72	DH	37	8	31	0.258065	0.451613
72	DH	38	8	31	0.258065	0.709677
72	DH	39	4	31	0.129032	0.83871
72	DH	40	0	31	0	0.83871
72	DH	41	0	31	0	0.83871
72	DH	42	0	31	0	0.83871
73	WH	25	0	27	0	0
73	WH	26	0	27	0	0
73	WH	27	0	27	0	0
73	WH	28	0	27	0	0
73	WH	29	0	27	0	0
73	WH	30	0	27	0	0
73	WH	31	0	27	0	0
73	WH	32	0	27	0	0
73	WH	33	0	27	0	0
73	WH	34	0	27	0	0
73	WH	35	0	27	0	0
73	WH	36	0	27	0	0
73	WH	37	2	27	0.0740741	0.0740741
73	WH	38	9	27	0.333333	0.407407
73	WH	39	4	27	0.148148	0.555556
73	WH	40	0	27	0	0.555556
73	WH	41	0	27	0	0.555556
73	WH	42	0	27	0	0.555556
82	DH	25	0	47	0	0
82	DH	26	0	47	0	0
82	DH	27	0	47	0	0
82	DH	28	0	47	0	0
82	DH	29	0	47	0	0
82	DH	30	0	47	0	0
82	DH	31	0	47	0	0
82	DH	32	0	47	0	0
82	DH	33	2	47	0.0425532	0.0425532
82	DH	34	0	47	0	0.0425532
82	DH	35	0	47	0	0.0425532
82	DH	36	0	47	0	0.0425532
82	DH	37	4	47	0.0851064	0.12766
82	DH	38	17	47	0.361702	0.489362
82	DH	39	6	47	0.12766	0.617021
82	DH	40	1	47	0.0212766	0.638298
82	DH	41	0	47	0	0.638298
82	DH	42	0	47	0	0.638298
103	DL	25	0	34	0	0
103	DL	26	0	34	0	0
103	DL	27	0	34	0	0
103	DL	28	0	34	0	0
103	DL	29	0	34	0	0
103	DL	30	0	34	0	0
103	DL	31	0	34	0	0
103	DL	32	0	34	0	0
103	DL	33	0	34	0	0
103	DL	34	0	34	0	0
103	DL	35	0	34	0	0
103	DL	36	1	34	0.0294118	0.0294118
103	DL	37	3	34	0.0882353	0.117647
103	DL	38	4	34	0.117647	0.235294
103	DL	39	2	34	0.0588235	0.294118
103	DL	40	0	34	0	0.294118
103	DL	41	0	34	0	0.294118
103	DL	42	0	34	0	0.294118
104	WL	25	0	44	0	0
104	WL	26	0	44	0	0
104	WL	27	0	44	0	0
104	WL	28	0	44	0	0
104	WL	29	0	44	0	0
104	WL	30	0	44	0	0
104	WL	31	0	44	0	0
104	WL	32	0	44	0	0
104	WL	33	0	44	0	0
104	WL	34	0	44	0	0
104	WL	35	0	44	0	0
104	WL	36	0	44	0	0
104	WL	37	2	44	0.0454545	0.0454545
104	WL	38	7	44	0.159091	0.204545
104	WL	39	21	44	0.477273	0.681818
104	WL	40	5	44	0.113636	0.795455
104	WL	41	0	44	0	0.795455
104	WL	42	0	44	0	0.795455
114	DL	25	0	51	0	0
114	DL	26	0	51	0	0
114	DL	27	0	51	0	0
114	DL	28	0	51	0	0
114	DL	29	0	51	0	0
114	DL	30	0	51	0	0
114	DL	31	0	51	0	0
114	DL	32	0	51	0	0
114	DL	33	0	51	0	0
114	DL	34	0	51	0	0
114	DL	35	0	51	0	0
114	DL	36	7	51	0.137255	0.137255
114	DL	37	5	51	0.0980392	0.235294
114	DL	38	2	51	0.0392157	0.27451
114	DL	39	0	51	0	0.27451
114	DL	40	0	51	0	0.27451
114	DL	41	0	51	0	0.27451
114	DL	42	0	51	0	0.27451
123	DL	25	0	38	0	0
123	DL	26	0	38	0	0
123	DL	27	0	38	0	0
123	DL	28	0	38	0	0
123	DL	29	0	38	0	0
123	DL	30	1	38	0.0263158	0.0263158
123	DL	31	2	38	0.0526316	0.0789474
123	DL	32	1	38	0.0263158	0.105263
123	DL	33	3	38	0.0789474	0.184211
123	DL	34	0	38	0	0.184211
123	DL	35	0	38	0	0.184211
123	DL	36	1	38	0.0263158	0.210526
123	DL	37	1	38	0.0263158	0.236842
123	DL	38	1	38	0.0263158	0.263158
123	DL	39	5	38	0.131579	0.394737
123	DL	40	0	38	0	0.394737
123	DL	41	0	38	0	0.394737
123	DL	42	0	38	0	0.394737
124	WL	25	0	21	0	0
124	WL	26	0	21	0	0
124	WL	27	0	21	0	0
124	WL	28	0	21	0	0
124	WL	29	0	21	0	0
124	WL	30	0	21	0	0
124	WL	31	0	21	0	0
124	WL	32	0	21	0	0
124	WL	33	0	21	0	0
124	WL	34	0	21	0	0
124	WL	35	0	21	0	0
124	WL	36	0	21	0	0
124	WL	37	7	21	0.333333	0.333333
124	WL	38	3	21	0.142857	0.47619
124	WL	39	2	21	0.0952381	0.571429
124	WL	40	0	21	0	0.571429
124	WL	41	0	21	0	0.571429
124	WL	42	0	21	0	0.571429
138	WL	25	0	34	0	0
138	WL	26	0	34	0	0
138	WL	27	0	34	0	0
138	WL	28	0	34	0	0
138	WL	29	0	34	0	0
138	WL	30	0	34	0	0
138	WL	31	0	34	0	0
138	WL	32	0	34	0	0
138	WL	33	0	34	0	0
138	WL	34	0	34	0	0
138	WL	35	0	34	0	0
138	WL	36	0	34	0	0
138	WL	37	4	34	0.117647	0.117647
138	WL	38	3	34	0.0882353	0.205882
138	WL	39	5	34	0.147059	0.352941
138	WL	40	2	34	0.0588235	0.411765
138	WL	41	0	34	0	0.411765
138	WL	42	0	34	0	0.411765
144	WH	25	0	33	0	0
144	WH	26	0	33	0	0
144	WH	27	0	33	0	0
144	WH	28	0	33	0	0
144	WH	29	0	33	0	0
144	WH	30	0	33	0	0
144	WH	31	0	33	0	0
144	WH	32	0	33	0	0
144	WH	33	0	33	0	0
144	WH	34	0	33	0	0
144	WH	35	0	33	0	0
144	WH	36	0	33	0	0
144	WH	37	2	33	0.0606061	0.0606061
144	WH	38	1	33	0.030303	0.0909091
144	WH	39	0	33	0	0.0909091
144	WH	40	0	33	0	0.0909091
144	WH	41	0	33	0	0.0909091
144	WH	42	1	33	0.030303	0.121212
167	WH	25	0	26	0	0
167	WH	26	0	26	0	0
167	WH	27	0	26	0	0
167	WH	28	0	26	0	0
167	WH	29	0	26	0	0
167	WH	30	0	26	0	0
167	WH	31	0	26	0	0
167	WH	32	0	26	0	0
167	WH	33	0	26	0	0
167	WH	34	0	26	0	0
167	WH	35	0	26	0	0
167	WH	36	2	26	0.0769231	0.0769231
167	WH	37	0	26	0	0.0769231
167	WH	38	2	26	0.0769231	0.153846
167	WH	39	4	26	0.153846	0.307692
167	WH	40	0	26	0	0.307692
167	WH	41	0	26	0	0.307692
167	WH	42	0	26	0	0.307692
173	WH	25	0	36	0	0
173	WH	26	0	36	0	0
173	WH	27	0	36	0	0
173	WH	28	0	36	0	0
173	WH	29	0	36	0	0
173	WH	30	0	36	0	0
173	WH	31	0	36	0	0
173	WH	32	0	36	0	0
173	WH	33	0	36	0	0
173	WH	34	0	36	0	0
173	WH	35	0	36	0	0
173	WH	36	0	36	0	0
173	WH	37	4	36	0.111111	0.111111
173	WH	38	12	36	0.333333	0.444444
173	WH	39	15	36	0.416667	0.861111
173	WH	40	0	36	0	0.861111
173	WH	41	0	36	0	0.861111
173	WH	42	0	36	0	0.861111
176	WH	25	0	34	0	0
176	WH	26	0	34	0	0
176	WH	27	0	34	0	0
176	WH	28	0	34	0	0
176	WH	29	0	34	0	0
176	WH	30	0	34	0	0
176	WH	31	0	34	0	0
176	WH	32	0	34	0	0
176	WH	33	0	34	0	0
176	WH	34	0	34	0	0
176	WH	35	0	34	0	0
176	WH	36	0	34	0	0
176	WH	37	14	34	0.411765	0.411765
176	WH	38	14	34	0.411765	0.823529
176	WH	39	2	34	0.0588235	0.882353
176	WH	40	0	34	0	0.882353
176	WH	41	0	34	0	0.882353
176	WH	42	0	34	0	0.882353
196	WH	25	0	39	0	0
196	WH	26	0	39	0	0
196	WH	27	0	39	0	0
196	WH	28	0	39	0	0
196	WH	29	0	39	0	0
196	WH	30	0	39	0	0
196	WH	31	0	39	0	0
196	WH	32	0	39	0	0
196	WH	33	0	39	0	0
196	WH	34	0	39	0	0
196	WH	35	0	39	0	0
196	WH	36	0	39	0	0
196	WH	37	0	39	0	0
196	WH	38	6	39	0.153846	0.153846
196	WH	39	3	39	0.0769231	0.230769
196	WH	40	5	39	0.128205	0.358974
196	WH	41	2	39	0.0512821	0.410256
196	WH	42	0	39	0	0.410256
197	WL	25	0	44	0	0
197	WL	26	0	44	0	0
197	WL	27	0	44	0	0
197	WL	28	0	44	0	0
197	WL	29	0	44	0	0
197	WL	30	0	44	0	0
197	WL	31	0	44	0	0
197	WL	32	0	44	0	0
197	WL	33	0	44	0	0
197	WL	34	0	44	0	0
197	WL	35	0	44	0	0
197	WL	36	0	44	0	0
197	WL	37	0	44	0	0
197	WL	38	5	44	0.113636	0.113636
197	WL	39	2	44	0.0454545	0.159091
197	WL	40	1	44	0.0227273	0.181818
197	WL	41	1	44	0.0227273	0.204545
197	WL	42	0	44	0	0.204545

## Sheet: S6
Table S6. Model selection results for 5-min heating rate and VTMax analyses
Model	AIC	AIC Weight	Model Type
mNU_gamm (null model)	-3650.97	5.82e-61	5-min heating rate
m1_gamm (full model: location * Hydration * HeatInput * time)	-3928.36	1	5-min heating rate
m2_gamm (reduced model: location * Hydration * time)	-3870.58	2.84e-13	5-min heating rate
Mod2 (glmm_lognorm: Hydration * HeatInput + HR)	2175.36	1	VTMax
Mod3 (glmm_lognorm2: Hydration * HeatInput)	2196.65	0	VTMax
Mod4 (glmm_gamma: Hydration * HeatInput * HR)	2200.1	0	VTMax
Mod6 (glmm_tweedie: Hydration * HeatInput)	2217.39	0	VTMax
Mod1 (glmm_lognormNULL: Intercept-only)	2355.82	0	VTMax
Mod5 (glmm_poisson: Hydration * HeatInput)	3298.06	0	VTMax

## Sheet: Supplementary S4
Table S2. Data by egg
Sibship	Heat input	Hydration	VTMax (°C)	Location	Hatching Time (min after heating began)	Initial Mean Temperature (°C)	Heating Rate by individual (°C/min)	High Heating Rates (>0.2°C/min)	Initial Diameter (mm)	Final Diameter (mm)	Initial Volume (μL)	Final Volume (μL)	Egg Volume Lost (µL)	Volume Loss Rate (µL/min)
11	high	dry	35.27	U	47	25.8	0.201489	YES	3.821	3.821	29.2099	29.2099
11	high	dry	32.6	U	48	25.8	0.141667	no	4.203	3.916	38.8757	31.4433
11	high	dry	36.66	U	56	25.8	0.193929	no	4.012	4.013	33.8129	33.8382
11	high	dry	36.8	U	57	25.8	0.192982	no	4.298	4.107	41.5718	36.2722
11	high	dry	36.87	U	58	25.8	0.190862	no	4.107	4.013	36.2722	33.8382
11	high	dry	33.75	C	58	25.8	0.137069	no	4.586	4.298	50.5012	41.5718
11	high	dry	37.77	U	65	25.8	0.184154	no	4.68	4.49	53.6707	47.3957
11	high	dry	34.88	C	68	25.8	0.133529	no	4.299	4.308	41.6008	41.8627
11	high	dry	38.35	U	69	25.8	0.181884	no	3.44	4.207	21.3145	38.9868
11	high	dry	38.55	U	72	25.8	0.177083	no	4.108	4.081	36.2987	35.5877
11	high	dry	35.57	L	72	25.8	0.135694	no	4.68	4.518	53.6707	48.2879
11	high	dry	35.81	L	73	25.8	0.137123	no	4.298	4.394	41.5718	44.4201
11	high	dry	35.48	L	74	25.8	0.130811	no	4.299	4.013	41.6008	33.8382
11	high	dry	36.03	L	78	25.8	0.131154	no	4.585	4.299	50.4682	41.6008
11	high	dry	36.25	L	79	25.8	0.132278	no	4.395	3.154	44.4505	16.428
11	high	dry	36.23	U	81	25.8	0.128765	no	4.49		47.3957	0
11	high	dry	36.47	U	81	25.8	0.131728	no	4.586		50.5012	0
11	high	dry	36.55	U	83	25.8	0.129518	no	4.298		41.5718	0
11	high	dry	36.6	L	83	25.8	0.13012	no	4.586		50.5012	0
11	high	dry	36.49	U	83	25.8	0.128795	no	4.107		36.2722	0
11	high	dry	39.82	C	84	25.8	0.166905	no
11	high	dry	36.91	C	85	25.8	0.130706	no
11	high	dry	36.79	L	85	25.8	0.129294	no
11	high	dry	36.8	L	86	25.8	0.127907	no
11	high	dry	40.15	U	87	25.8	0.164943	no
11	high	dry	36.78	L	87	25.8	0.126207	no
11	high	dry	36.98	L	88	25.8	0.127045	no
11	high	dry	37.4	L	88	25.8	0.131818	no
11	high	dry	40.36	U	90	25.8	0.161778	no
11	high	dry	37.54	L	90	25.8	0.130444	no
11	high	dry	38	L	91	25.8	0.134066	no
11	high	dry	38.38	L	96	25.8	0.131042	no
11	high	dry	38.22	U	97	25.8	0.128041	no
11	high	dry	38.18	L	98	25.8	0.126327	no
11	high	dry	38.36	U	99	25.8	0.126869	no
14	low	wet	34.5	L	62	25.8	0.140323	no	5.732	5.159	98.6094	71.8946
14	low	wet	34.74	L	64	25.8	0.139688	no	6.018	5.54	114.119	89.0285
14	low	wet	34.69	L	68	25.8	0.130735	no	6.403	6.304	137.452	131.174
14	low	wet	37.65	C	102	25.8	0.116176	no	6.116	5.543	119.785	89.1732
14	low	wet	38.9	C	114	25.8	0.114912	no	5.063	5.34	67.9553	79.7303
14	low	wet	39.71	U	130	25.8	0.107	no	5.732	6.592	98.6094	149.986
14	low	wet	39.73	L	137	25.8	0.101679	no	6.025	4.203	114.517	38.8757
14	low	wet	37.42	C	137	25.8	0.0848175	no	6.686	5.254	156.494	75.9399
14	low	wet	39.88	L	138	25.8	0.102029	no	6.019	5.923	114.175	108.799
14	low	wet	40.38	U	139	25.8	0.104892	no	6.401	5.35	137.323	80.1791
14	low	wet	38.69	U	143	25.8	0.0901399	no	6.114	5.54	119.667	89.0285
14	low	wet	38.88	U	145	25.8	0.0902069	no	6.498	5.541	143.661	89.0767
14	low	wet	38.85	U	145	25.8	0.09	no	5.827	5.828	103.594	103.647
14	low	wet	38.87	L	145	25.8	0.0901379	no	6.116	6.114	119.785	119.667
14	low	wet	38.88	C	146	25.8	0.089589	no	5.643		94.087
14	low	wet	38.9	L	146	25.8	0.089726	no	7.167		192.758
14	low	wet	38.9	L	146	25.8	0.089726	no	6.689		156.705
14	low	wet	39.02	C	147	25.8	0.089932	no	6.401		137.323
14	low	wet	39.1	C	147	25.8	0.0904762	no	6.591		149.918
14	low	wet							6.495		143.462
13	low	dry	29.36	U	34	26.5	0.0841176	no	3.884	3.822	22.9534	18.4597
13	low	dry	29.42	U	36	26.5	0.0811111	no	3.355	3.203	19.7732	17.2056
13	low	dry	29.55	U	43	26.5	0.0709302	no	3.152	4.586	16.3968	50.5012
13	low	dry	30.78	U	47	26.5	0.0910638	no	3.534	4.204	23.11	38.9034
13	low	dry	34.17	U	66	26.5	0.116212	no	3.727	3.201	27.1068	17.1734
13	low	dry	34.99	U	66	26.5	0.128636	no	4.299	3.727	41.6008	27.1068
13	low	dry	35.05	U	67	26.5	0.127612	no	3.536	3.917	23.1492	31.4674
13	low	dry	35.3	U	69	26.5	0.127536	no	3.727	3.921	27.1068	31.5639
13	low	dry	35.45	C	70	26.5	0.127857	no	3.725	3.154	27.0632	16.428
13	low	dry	35.56	U	70	26.5	0.129429	no	3.822	3.058	29.2329	14.9731
13	low	dry	35.66	C	71	26.5	0.129014	no	4.207	3.045	38.9868	14.783
13	low	dry	35.72	C	71	26.5	0.129859	no	3.826		29.3248
13	low	dry	35.99	C	72	26.5	0.131806	no	4.013		33.8382
13	low	dry	35.18	C	73	26.5	0.118904	no	4.108		36.2987
13	low	dry	35.41	C	74	26.5	0.120405	no	4.012		33.8129
13	low	dry	36.26	U	75	26.5	0.130133	no	4.395		44.4505
13	low	dry	36.29	U	75	26.5	0.130533	no	4.203		38.8757
13	low	dry	35.52	L	76	26.5	0.118684	no	3.822		29.2329
13	low	dry	36.44	U	76	26.5	0.130789	no	4.107		36.2722
13	low	dry	36.51	U	76	26.5	0.131711	no	3.917		31.4674
13	low	dry	36.54	U	77	26.5	0.13039	no
13	low	dry	35.75	C	77	26.5	0.12013	no
13	low	dry	35.84	C	78	26.5	0.119744	no
13	low	dry	35.83	U	78	26.5	0.119615	no
13	low	dry	36.03	U	79	26.5	0.120633	no
13	low	dry	36.03	C	79	26.5	0.120633	no
13	low	dry	37.01	C	80	26.5	0.131375	no
13	low	dry	37.04	C	80	26.5	0.13175	no
13	low	dry	36.13	L	80	26.5	0.120375	no
13	low	dry	37.19	U	81	26.5	0.131975	no
13	low	dry	37.19	U	81	26.5	0.131975	no
13	low	dry	36.29	C	81	26.5	0.120864	no
13	low	dry	37.39	U	82	26.5	0.132805	no
13	low	dry	35.67	C	82	26.5	0.111829	no
13	low	dry	35.92	C	82	26.5	0.114878	no
13	low	dry	35.82	L	83	26.5	0.112289	no
13	low	dry	35.82	C	84	26.5	0.110952	no
13	low	dry	37.73	U	84	26.5	0.13369	no
13	low	dry	37.78	U	84	26.5	0.134286	no
13	low	dry	37.87	U	85	26.5	0.133765	no
13	low	dry	35.7	C	85	26.5	0.108235	no
13	low	dry	35.68	C	86	26.5	0.106744	no
13	low	dry	35.75	C	86	26.5	0.107558	no
13	low	dry	38.06	U	86	26.5	0.134419	no
13	low	dry	35.95	C	87	26.5	0.108621	no
13	low	dry	35.92	C	87	26.5	0.108276	no
13	low	dry	36.03	C	87	26.5	0.10954	no
13	low	dry	36.11	L	88	26.5	0.109205	no
13	low	dry	36.15	L	88	26.5	0.109659	no
13	low	dry	36.15	L	88	26.5	0.109659	no
13	low	dry	36.24	L	89	26.5	0.109438	no
13	low	dry	38.63	C	89	26.5	0.136292	no
13	low	dry	36.71	L	90	26.5	0.113444	no
13	low	dry	38.73	U	90	26.5	0.135889	no
13	low	dry	36.94	L	90	26.5	0.116	no
13	low	dry	37.05	L	91	26.5	0.115934	no
13	low	dry	37.07	L	91	26.5	0.116154	no
13	low	dry	37.2	L	92	26.5	0.116304	no
13	low	dry	37.3	C	92	26.5	0.117391	no
13	low	dry	37.67	C	92	26.5	0.121413	no
20	high	dry	31.54	U	27	25.8	0.212593	YES	4.681	4.394	53.7051	44.4201
20	high	dry	36.42	U	58	25.8	0.183103	no	4.684	3.821	53.8084	29.2099
20	high	dry	36.57	U	58	25.8	0.18569	no	4.777	4.299	57.0776	41.6008
20	high	dry	36.82	U	59	25.8	0.18678	no	4.872	4.398	60.551	44.5415
20	high	dry	36.96	C	59	25.8	0.189153	no	4.395	4.204	44.4505	38.9034
20	high	dry	37.02	U	59	25.8	0.190169	no	4.78	3.725	57.1852	27.0632
20	high	dry	37.12	U	60	25.8	0.188667	no	5.159	4.777	71.8946	57.0776
20	high	dry	36.35	L	61	25.8	0.172951	no	4.108	5.071	36.2987	68.2779
20	high	dry	37.38	U	61	25.8	0.189836	no	4.785	4.395	57.3648	44.4505
20	high	dry	37.42	U	61	25.8	0.190492	no	4.589	4.872	50.6004	60.551
20	high	dry	36.58	C	61	25.8	0.176721	no	4.494	4.494	47.5225	47.5225
20	high	dry	36.59	C	62	25.8	0.174032	no	4.68	4.494	53.6707	47.5225
20	high	dry	38.02	C	62	25.8	0.197097	no	5.159	4.68	71.8946	53.6707
20	high	dry	38.13	U	63	25.8	0.195714	no	5.448		84.6664
20	high	dry	38.17	U	63	25.8	0.196349	no	5.158		71.8528
20	high	dry	38.24	U	63	25.8	0.19746	no	4.968		64.2014
20	high	dry	37.18	C	64	25.8	0.177812	no	5.254		75.9399
20	high	dry	37.27	L	64	25.8	0.179219	no	5.353		80.314
20	high	dry	37.25	L	64	25.8	0.178906	no	5.257		76.07
20	high	dry	37.26	L	64	25.8	0.179062	no	4.494		47.5225
20	high	dry	37.45	L	64	25.8	0.182031	no
20	high	dry	37.45	L	65	25.8	0.179231	no
20	high	dry	37.5	L	65	25.8	0.18	no
20	high	dry	37.69	L	65	25.8	0.182923	no
20	high	dry	37.66	L	65	25.8	0.182462	no
20	high	dry	37.78	L	65	25.8	0.184308	no
20	high	dry	38.96	U	66	25.8	0.199394	no
20	high	dry	37.88	L	66	25.8	0.18303	no
20	high	dry	37.84	L	66	25.8	0.182424	no
20	high	dry	37.82	L	66	25.8	0.182121	no
20	high	dry	38.19	L	67	25.8	0.184925	no
20	high	dry	38.19	L	67	25.8	0.184925	no
20	high	dry	38.32	C	67	25.8	0.186866	no
20	high	dry	38.42	C	69	25.8	0.182899	no
20	high	dry	38.57	C	69	25.8	0.185072	no
20	high	dry	38.63	C	69	25.8	0.185942	no
20	high	dry	39.03	C	70	25.8	0.189	no
20	high	dry	39.1	L	70	25.8	0.19	no
26	low	wet	35.37	C	84	25.8	0.113929	no	7.451	6.689	216.592	156.705
26	low	wet	35.42	C	84	25.8	0.114524	no	6.401	5.254	137.323	75.9399
26	low	wet	37.39	U	85	25.8	0.136353	no	6.305	5.401	131.237	82.494
26	low	wet	35.59	C	85	25.8	0.115176	no	6.783	6.403	163.405	137.452
26	low	wet	35.65	C	85	25.8	0.115882	no	6.21		125.393
26	low	wet	36.11	C	85	25.8	0.121294	no	5.732		98.6094
26	low	wet	35.78	C	85	25.8	0.117412	no	6.305		131.237
26	low	wet	35.64	C	85	25.8	0.115765	no	6.974		177.601
26	low	wet	35.9	C	86	25.8	0.117442	no	6.878		170.367
26	low	wet	37.82	U	87	25.8	0.138161	no	5.827		103.594
26	low	wet	38.04	L	88	25.8	0.139091	no	6.113		119.609
26	low	wet	36.24	C	89	25.8	0.117303	no	6.973		177.525
26	low	wet	36.5	C	89	25.8	0.120225	no	6.4		137.259
26	low	wet	38.25	L	90	25.8	0.138333	no	6.496		143.528
26	low	wet	38.31	L	90	25.8	0.139	no	6.305		131.237
26	low	wet	38.31	L	90	25.8	0.139	no	5.827		103.594
26	low	wet	38.37	L	90	25.8	0.139667	no	6.307		131.362
26	low	wet	38.37	L	90	25.8	0.139667	no	5.445		84.5266
26	low	wet	38.37	L	90	25.8	0.139667	no
26	low	wet	38.4	L	90	25.8	0.14	no
26	low	wet	38.44	L	91	25.8	0.138901	no
26	low	wet	38.44	L	91	25.8	0.138901	no
26	low	wet	38.49	L	91	25.8	0.139451	no
26	low	wet	38.53	L	91	25.8	0.13989	no
26	low	wet	36.74	C	92	25.8	0.118913	no
26	low	wet	36.67	C	92	25.8	0.118152	no
26	low	wet	36.96	C	93	25.8	0.12	no
26	low	wet	36.96	C	93	25.8	0.12	no
26	low	wet	37.15	C	93	25.8	0.122043	no
26	low	wet	37.15	C	93	25.8	0.122043	no
26	low	wet	37.48	C	93	25.8	0.125591	no
26	low	wet	38.94	U	94	25.8	0.139787	no
26	low	wet	38.97	L	94	25.8	0.140106	no
26	low	wet	36.91	L	94	25.8	0.118191	no
26	low	wet	36.86	L	95	25.8	0.116421	no
26	low	wet	37.03	L	96	25.8	0.116979	no
26	low	wet	37.06	L	96	25.8	0.117292	no
26	low	wet	37.06	L	96	25.8	0.117292	no
26	low	wet	37.68	U	96	25.8	0.12375	no
26	low	wet	37.59	U	96	25.8	0.122813	no
26	low	wet	37.69	L	98	25.8	0.121327	no
26	low	wet	37.72	L	98	25.8	0.121633	no
26	low	wet	37.69	L	98	25.8	0.121327	no
26	low	wet	37.64	L	98	25.8	0.120816	no
26	low	wet	37.68	C	99	25.8	0.12	no
26	low	wet	37.89	C	100	25.8	0.1209	no
26	low	wet	37.89	C	100	25.8	0.1209	no
25	low	dry	37.41	U	88	26.1	0.128523	no	4.585	4.777	50.4682	57.0776
25	low	dry	37.96	U	92	26.1	0.128913	no	4.872	4.875	60.551	60.6629
25	low	dry	38.12	U	92	26.1	0.130652	no	4.49	4.681	47.3957	53.7051
25	low	dry	37.08	U	94	26.1	0.116809	no	5.066	4.108	68.0762	36.2987
25	low	dry	37.85	U	100	26.1	0.1175	no	4.299	4.012	41.6008	33.8129
25	low	dry	37.94	U	100	26.1	0.1184	no	4.107	4.776	36.2722	57.0417
25	low	dry	38.14	U	101	26.1	0.119208	no	4.681	4.204	53.7051	38.9034
25	low	dry	38.1	U	101	26.1	0.118812	no	4.681	4.23	53.7051	39.6297
25	low	dry	38.19	U	102	26.1	0.118529	no	5.063	3.821	67.9553	29.2099
25	low	dry	38.42	C	105	26.1	0.117333	no	4.872	4.108	60.551	36.2987
25	low	dry	38.42	C	105	26.1	0.117333	no	4.489	4.489	47.364	47.364
25	low	dry							4.872	5.158	60.551	71.8528
25	low	dry							4.967	4.872	64.1626	60.551
25	low	dry							4.872	4.506	60.551	47.9042
25	low	dry							4.506	4.78	47.9042	57.1852
25	low	dry							4.872	4.872	60.551	60.551
25	low	dry							5.066	4.872	68.0762	60.551
25	low	dry							5.066	4.49	68.0762	47.3957
25	low	dry							4.875	4.967	60.6629	64.1626
25	low	dry							5.063	3.821	67.9553	29.2099
29	high	dry	36.16	L	50	25.6	0.2112	YES	4.012	4.68	33.8129	53.6707
29	high	dry	36.79	L	52	25.6	0.215192	YES	4.494	4.299	47.5225	41.6008
29	high	dry	36.97	L	54	25.6	0.210556	YES	4.303	4.107	41.7171	36.2722
29	high	dry	37.07	U	55	25.6	0.208545	YES	4.494	3.821	47.5225	29.2099
29	high	dry	37.39	L	55	25.6	0.214364	YES	3.917	3.585	31.4674	24.125
29	high	dry	37.34	U	56	25.6	0.209643	YES	4.108	3.822	36.2987	29.2329
29	high	dry	37.37	U	56	25.6	0.210179	YES	4.022	4.489	34.0664	47.364
29	high	dry	37.37	U	56	25.6	0.210179	YES	4.73	4.589	55.4094	50.6004
29	high	dry	37.24	U	56	25.6	0.207857	YES	4.394	4.586	44.4201	50.5012
29	high	dry	37.43	U	56	25.6	0.21125	YES	3.727	4.013	27.1068	33.8382
29	high	dry	37.61	C	57	25.6	0.210702	YES	4.203	3.68	38.8757	26.0941
29	high	dry	37.61	C	57	25.6	0.210702	YES	4.013	4.299	33.8382	41.6008
29	high	dry	37.65	U	57	25.6	0.211404	YES	4.917	3.685	62.2444	26.2007
29	high	dry	39.33	L	58	25.6	0.236724	YES	4.872	4.204	60.551	38.9034
29	high	dry	39.33	L	58	25.6	0.236724	YES	3.631	4.303	25.0656	41.7171
29	high	dry	37.48	L	58	25.6	0.204828	YES	4.68		53.6707
29	high	dry	37.48	L	58	25.6	0.204828	YES	4.203		38.8757
29	high	dry	37.55	L	58	25.6	0.206034	YES	4.276		40.9367
29	high	dry	37.55	L	58	25.6	0.206034	YES	4.597		50.8655
29	high	dry	37.55	L	58	25.6	0.206034	YES	4.395		44.4505
29	high	dry	37.55	L	58	25.6	0.206034	YES
29	high	dry	39.77	U	59	25.6	0.240169	YES
29	high	dry	39.77	U	59	25.6	0.240169	YES
29	high	dry	39.77	U	59	25.6	0.240169	YES
29	high	dry	36.29	L	59	25.6	0.181186	no
29	high	dry	36.29	L	59	25.6	0.181186	no
29	high	dry	36.29	L	59	25.6	0.181186	no
29	high	dry	36.29	L	59	25.6	0.181186	no
29	high	dry	36.53	L	60	25.6	0.182167	no
29	high	dry	36.53	L	60	25.6	0.182167	no
29	high	dry	36.82	L	60	25.6	0.187	no
29	high	dry	36.82	L	60	25.6	0.187	no
29	high	dry	36.89	C	61	25.6	0.185082	no
29	high	dry	36.89	C	61	25.6	0.185082	no
29	high	dry	36.89	C	61	25.6	0.185082	no
30	high	wet	38.36	L	63	25.9	0.197778	no	7.356	6.403	208.413	137.452
30	high	wet	38.6	L	64	25.9	0.198438	no	6.114	5.925	119.667	108.909
30	high	wet	37.67	L	65	25.9	0.181077	no	6.592	6.689	149.986	156.705
30	high	wet	39.71	U	66	25.9	0.209242	YES	7.164	5.731	192.516	98.5578
30	high	wet	38.88	U	67	25.9	0.193731	no	6.305	5.254	131.237	75.9399
30	high	wet	39.28	U	69	25.9	0.193913	no	6.311	6.687	131.612	156.565
30	high	wet	39.22	U	69	25.9	0.193043	no	6.401	6.311	137.323	131.612
30	high	wet							7.17	5.541	193	89.0767
30	high	wet							6.973	6.307	177.525	131.362
30	high	wet							6.304	5.636	131.174	93.7373
30	high	wet							6.883		170.739
30	high	wet							5.828		103.647
30	high	wet							6.495		143.462
30	high	wet							6.687		156.565
30	high	wet							5.925		108.909
30	high	wet							6.307		131.362
30	high	wet							6.974		177.601
30	high	wet							6.974		177.601
30	high	wet							6.496		143.528
30	high	wet							6.877		170.293
52	low	wet	38.57	U	105	25.9	0.120667	no	5.541	5.158	89.0767	71.8528
52	low	wet	38.62	L	105	25.9	0.121143	no	4.777	4.967	57.0776	64.1626
52	low	wet	39.28	U	109	25.9	0.122752	no	5.54	4.585	89.0285	50.4682
52	low	wet	37.49	C	109	25.9	0.10633	no	4.589	4.967	50.6004	64.1626
52	low	wet	39.81	U	112	25.9	0.124196	no	5.063	4.489	67.9553	47.364
52	low	wet	39.94	U	113	25.9	0.124248	no	5.543	5.636	89.1732	93.7373
52	low	wet	38.04	C	113	25.9	0.107434	no	5.162	5.066	72.0201	68.0762
52	low	wet							5.349	5.063	80.1341	67.9553
52	low	wet							5.834	4.777	103.968	57.0776
52	low	wet							5.541	5.54	89.0767	89.0285
52	low	wet							5.445	5.636	84.5266	93.7373
52	low	wet							5.063	5.445	67.9553	84.5266
52	low	wet							5.363	4.68	80.765	53.6707
52	low	wet							5.35	5.158	80.1791	71.8528
52	low	wet							4.971	5.159	64.3178	71.8946
52	low	wet							5.35	5.063	80.1791	67.9553
52	low	wet							5.257	5.071	76.07	68.2779
52	low	wet							5.732	5.158	98.6094	71.8528
52	low	wet							5.254	4.78	75.9399	57.1852
52	low	wet							5.541	4.541	89.0767	49.0291
51	low	dry	29.27	U	33	26.4	0.0869697	no	4.012	4.681	33.8129	53.7051
51	low	dry	30.74	U	53	26.4	0.0818868	no	4.631	4.298	52.0025	41.5718
51	low	dry	30.96	U	56	26.4	0.0814286	no	4.022	4.776	34.0664	57.0417
51	low	dry	31.09	U	57	26.4	0.0822807	no	4.515	4.272	48.1918	40.8219
51	low	dry	32.1	U	62	26.4	0.0919355	no	5.403	4.586	82.5856	50.5012
51	low	dry	33.84	U	67	26.4	0.111045	no	4.398	4.872	44.5415	60.551
51	low	dry	36.39	U	78	26.4	0.128077	no	4.315	4.063	42.067	35.1188
51	low	dry	36.81	U	81	26.4	0.128519	no	4.489	4.49	47.364	47.3957
51	low	dry	37.08	U	82	26.4	0.130244	no	4.601	4.777	50.9984	57.0776
51	low	dry	37.45	C	85	26.4	0.13	no	5.013	4.062	65.9618	35.0929
51	low	dry	37.48	C	86	26.4	0.128837	no	4.489		47.364
51	low	dry	37.53	U	86	26.4	0.129419	no	4.681		53.7051
51	low	dry	37.57	U	86	26.4	0.129884	no	4.971		64.3178
51	low	dry	37.57	U	86	26.4	0.129884	no	4.777		57.0776
51	low	dry	37.62	U	86	26.4	0.130465	no	5.586		91.2646
51	low	dry	37.69	U	86	26.4	0.131279	no	4.68		53.6707
51	low	dry	37.87	L	87	26.4	0.131839	no	5.566		90.2878
51	low	dry	38	C	88	26.4	0.131818	no	4.967		64.1626
51	low	dry	38.03	L	88	26.4	0.132159	no	5.54		89.0285
51	low	dry	38.25	U	89	26.4	0.133146	no	5.063		67.9553
51	low	dry	38.3	U	89	26.4	0.133708	no
51	low	dry	38.47	U	90	26.4	0.134111	no
51	low	dry	38.58	U	90	26.4	0.135333	no
51	low	dry	38.63	U	91	26.4	0.134396	no
51	low	dry	38.75	U	91	26.4	0.135714	no
51	low	dry	38.86	U	92	26.4	0.135435	no
51	low	dry	38.92	U	92	26.4	0.136087	no
51	low	dry	39.07	U	93	26.4	0.136237	no
51	low	dry	39.34	U	94	26.4	0.13766	no
51	low	dry	39.39	U	94	26.4	0.138191	no
51	low	dry	39.63	C	95	26.4	0.139263	no
51	low	dry	39.71	L	95	26.4	0.140105	no
51	low	dry	39.73	U	96	26.4	0.138854	no
51	low	dry	39.73	U	96	26.4	0.138854	no
51	low	dry	39.86	L	97	26.4	0.138763	no
51	low	dry	39.94	L	97	26.4	0.139588	no
51	low	dry	40.03	L	97	26.4	0.140515	no
56	high	dry	38.39	U	62	25.3	0.211129	YES	5.777	4.589	100.95	50.6004
56	high	dry	39.17	C	65	25.3	0.213385	YES	4.971	4.971	64.3178	64.3178
56	high	dry							5.68	4.586	95.9499	50.5012
56	high	dry							5.063	5.254	67.9553	75.9399
56	high	dry							4.684	4.777	53.8084	57.0776
56	high	dry							4.713	4.968	54.8141	64.2014
56	high	dry							5.349	3.73	80.1341	27.1723
56	high	dry							5.448	5.159	84.6664	71.8946
56	high	dry							5.296	5.095	77.7756	69.252
56	high	dry							5.125	4.434	70.4825	45.6443
56	high	dry							5.353	4.872	80.314	60.551
56	high	dry							5.828	5.922	103.647	108.744
56	high	dry							4.863	5.54	60.2161	89.0285
56	high	dry							5.063	5.543	67.9553	89.1732
56	high	dry							5.021	5.063	66.2781	67.9553
56	high	dry							5.249	5.445	75.7233	84.5266
56	high	dry							5.172	5.445	72.4395	84.5266
56	high	dry							5.339	4.681	79.6855	53.7051
56	high	dry							5.15	5.349	71.519	80.1341
56	high	dry							5.04	5.254	67.0334	75.9399
61	low	dry	37.01	U	102	24.9	0.118725	no	4.395	4.967	44.4505	64.1626
61	low	dry	37.21	U	105	24.9	0.117238	no	4.589	4.394	50.6004	44.4201
61	low	dry	37.25	U	105	24.9	0.117619	no	4.585	4.394	50.4682	44.4201
61	low	dry	37.35	L	106	24.9	0.117453	no	4.968	4.785	64.2014	57.3648
61	low	dry	37.46	U	107	24.9	0.117383	no	4.684	4.308	53.8084	41.8627
61	low	dry	36.37	U	108	24.9	0.106204	no	4.68	4.489	53.6707	47.364
61	low	dry	37.37	C	109	24.9	0.114404	no	4.78	4.967	57.1852	64.1626
61	low	dry	37.5	L	113	24.9	0.111504	no	5.063	4.684	67.9553	53.8084
61	low	dry	37.94	C	118	24.9	0.110508	no	4.785	4.768	57.3648	56.7556
61	low	dry	37.93	L	118	24.9	0.110424	no	4.776	4.776	57.0417	57.0417
61	low	dry	38	U	119	24.9	0.110084	no	5.336		79.5513
61	low	dry	38.24	C	121	24.9	0.110248	no	4.88		60.8498
61	low	dry	38.39	L	124	24.9	0.10879	no	5.267		76.505
61	low	dry	38.45	U	128	24.9	0.105859	no	4.586		50.5012
61	low	dry	38.83	L	129	24.9	0.107984	no	4.411		44.9377
61	low	dry	38.88	U	131	24.9	0.106718	no	4.872		60.551
61	low	dry	39.3	U	133	24.9	0.108271	no	5.063		67.9553
61	low	dry	39.69	L	136	24.9	0.10875	no	4.968		64.2014
61	low	dry	39.98	U	138	24.9	0.109275	no	5.063		67.9553
61	low	dry	39.99	L	138	24.9	0.109348	no	5.162		72.0201
61	low	dry	39.97	U	138	24.9	0.109203	no
69	high	dry	38.59	U	60	25.4	0.219833	YES	4.589	4.063	50.6004	35.1188
69	high	dry	38.79	U	61	25.4	0.219508	YES	4.681	4.107	53.7051	36.2722
69	high	dry	38.13	U	61	25.4	0.208689	YES	4.586	4.207	50.5012	38.9868
69	high	dry	39.66	U	63	25.4	0.226349	YES	4.298	4.588	41.5718	50.5673
69	high	dry	38.85	L	63	25.4	0.213492	YES	4.216	4.203	39.2375	38.8757
69	high	dry							4.795	4.108	57.7252	36.2987
69	high	dry							4.298	4.49	41.5718	47.3957
69	high	dry							4.204	4.585	38.9034	50.4682
69	high	dry							4.298	4.108	41.5718	36.2987
69	high	dry							4.489	4.194	47.364	38.6265
69	high	dry							4.681	4.49	53.7051	47.3957
69	high	dry							4.78	4.585	57.1852	50.4682
69	high	dry							4.394	4.489	44.4201	47.364
69	high	dry							4.489	4.494	47.364	47.5225
69	high	dry							4.489	4.685	47.364	53.8429
69	high	dry							4.967	4.298	64.1626	41.5718
69	high	dry							4.586	4.587	50.5012	50.5343
69	high	dry							4.395	4.11	44.4505	36.3517
69	high	dry							4.78		57.1852
69	high	dry							4.394		44.4201
73	high	wet	38.2	U	63	26.3	0.188889	no	7.167	6.976	192.758	177.754
73	high	wet	37.56	L	64	26.3	0.175938	no	7.262	6.878	200.525	170.367
73	high	wet	37.7	U	65	26.3	0.175385	no	7.547	6.88	225.073	170.516
73	high	wet	38.71	U	65	26.3	0.190923	no	7.167	6.877	192.758	170.293
73	high	wet	38.05	C	65	26.3	0.180769	no	6.888	6.976	171.111	177.754
73	high	wet	38.05	C	65	26.3	0.180769	no	6.592	6.687	149.986	156.565
73	high	wet	38.05	C	65	26.3	0.180769	no	6.785	5.834	163.549	103.968
73	high	wet	38.18	C	66	26.3	0.18	no	6.304	6.021	131.174	114.289
73	high	wet	38.18	C	66	26.3	0.18	no	7.356	6.88	208.413	170.516
73	high	wet	38.18	C	66	26.3	0.18	no	7.069	5.828	184.958	103.647
73	high	wet	38.24	C	66	26.3	0.180909	no	7.164	5.732	192.516	98.6094
73	high	wet	39.56	L	67	26.3	0.19791	no	7.355		208.328
73	high	wet	39.85	U	67	26.3	0.202239	YES	7.165		192.596
73	high	wet	39.93	L	67	26.3	0.203433	YES	6.878		170.367
73	high	wet	39.93	L	67	26.3	0.203433	YES	6.665		155.024
73	high	wet							6.782		163.333
73	high	wet							6.974		177.601
73	high	wet							6.495		143.462
73	high	wet							6.686		156.494
73	high	wet							7.165		192.596
72	high	dry	35.58	U	42	26.3	0.220952	YES	4.298	4.585	41.5718	50.4682
72	high	dry	36.26	C	46	26.3	0.216522	YES	4.49	4.489	47.3957	47.364
72	high	dry	36.47	U	46	26.3	0.221087	YES	4.875	4.299	60.6629	41.6008
72	high	dry	36.6	C	47	26.3	0.219149	YES	4.88	5.257	60.8498	76.07
72	high	dry	36.6	C	47	26.3	0.219149	YES	5.254		75.9399
72	high	dry	36.95	C	48	26.3	0.221875	YES	5.54		89.0285
72	high	dry	37.03	U	48	26.3	0.223542	YES	5.159		71.8946
72	high	dry	37.09	U	48	26.3	0.224792	YES	4.872		60.551
72	high	dry	37.21	U	49	26.3	0.222653	YES	5.445		84.5266
72	high	dry	37.43	C	50	26.3	0.2226	YES	5.541		89.0767
72	high	dry	37.48	U	50	26.3	0.2236	YES	5.158		71.8528
72	high	dry	37.87	U	51	26.3	0.226863	YES	5.445		84.5266
72	high	dry	37.87	U	51	26.3	0.226863	YES	5.349		80.1341
72	high	dry	37.97	L	51	26.3	0.228824	YES	5.063		67.9553
72	high	dry	38.13	U	52	26.3	0.2275	YES	5.636		93.7373
72	high	dry	38.23	U	52	26.3	0.229423	YES	5.349		80.1341
72	high	dry	38.22	L	52	26.3	0.229231	YES	4.99		65.0581
72	high	dry	38.22	L	52	26.3	0.229231	YES	4.968		64.2014
72	high	dry	38.24	U	53	26.3	0.225283	YES	5.35		80.1791
72	high	dry	38.09	L	55	26.3	0.214364	YES	5.158		71.8528
72	high	dry	39.36	U	55	26.3	0.237455	YES
72	high	dry	38.8	L	55	26.3	0.227273	YES
72	high	dry	38.86	L	55	26.3	0.228364	YES
72	high	dry	39.02	L	56	26.3	0.227143	YES
72	high	dry	39.02	L	59	26.3	0.215593	YES
72	high	dry	38.99	L	60	26.3	0.2115	YES
82	high	dry	33.32	U	30	28.1	0.174	no	4.203	4.108	38.8757	36.2987
82	high	dry	33.98	U	35	28.1	0.168	no	4.012	4.586	33.8129	50.5012
82	high	dry	38	U	48	28.1	0.20625	YES	4.299	4.68	41.6008	53.6707
82	high	dry	38.14	U	48	28.1	0.209167	YES	4.012	4.394	33.8129	44.4201
82	high	dry	38.2	U	48	28.1	0.210417	YES	4.585	4.967	50.4682	64.1626
82	high	dry	37.36	C	49	28.1	0.18898	no	4.585	4.585	50.4682	50.4682
82	high	dry	37.43	C	49	28.1	0.190408	no	4.681	5.063	53.7051	67.9553
82	high	dry	37.43	C	49	28.1	0.190408	no	4.776	4.158	57.0417	37.6403
82	high	dry	37.43	C	49	28.1	0.190408	no	4.68	4.777	53.6707	57.0776
82	high	dry	38.59	U	50	28.1	0.2098	YES	4.967	4.872	64.1626	60.551
82	high	dry	38.87	U	50	28.1	0.2154	YES	5.158		71.8528
82	high	dry	38.87	U	50	28.1	0.2154	YES	4.776		57.0417
82	high	dry	38.91	L	51	28.1	0.211961	YES	4.68		53.6707
82	high	dry	38.01	C	51	28.1	0.194314	no	4.682		53.7395
82	high	dry	39.39	C	52	28.1	0.217115	YES	5.159		71.8946
82	high	dry	39.39	C	52	28.1	0.217115	YES	5.467		85.5553
82	high	dry	39.53	U	52	28.1	0.219808	YES	4.875		60.6629
82	high	dry	39.62	U	52	28.1	0.221538	YES	4.589		50.6004
82	high	dry	38.46	L	53	28.1	0.195472	no	5.158		71.8528
82	high	dry	38.57	L	53	28.1	0.197547	no	4.872		60.551
82	high	dry	38.57	L	53	28.1	0.197547	no
82	high	dry	38.57	L	53	28.1	0.197547	no
82	high	dry	38.87	U	53	28.1	0.203208	YES
82	high	dry	38.87	U	53	28.1	0.203208	YES
82	high	dry	38.99	C	54	28.1	0.201667	YES
82	high	dry	38.99	C	54	28.1	0.201667	YES
82	high	dry	38.99	C	54	28.1	0.201667	YES
82	high	dry	40.25	L	54	28.1	0.225	YES
82	high	dry	39.22	C	54	28.1	0.205926	YES
82	high	dry	39.31	C	54	28.1	0.207593	YES
104	low	wet	38.05	C	103	26.7	0.110194	no	4.968	4.394	64.2014	44.4201
104	low	wet	38.1	L	104	26.7	0.109615	no	4.875	5.349	60.6629	80.1341
104	low	wet	37.28	C	110	26.7	0.0961818	no	5.445	5.925	84.5266	108.909
104	low	wet	37.75	U	110	26.7	0.100455	no	5.543	4.968	89.1732	64.2014
104	low	wet	38.82	U	111	26.7	0.109189	no	5.636	4.875	93.7373	60.6629
104	low	wet	38.82	U	111	26.7	0.109189	no	6.209	4.872	125.333	60.551
104	low	wet	39.08	L	111	26.7	0.111532	no	5.922	5.475	108.744	85.9314
104	low	wet	38.46	U	111	26.7	0.105946	no	4.872		60.551
104	low	wet	38.46	U	111	26.7	0.105946	no	5.445		84.5266
104	low	wet	38.46	U	111	26.7	0.105946	no	5.162		72.0201
104	low	wet	39.28	L	112	26.7	0.112321	no	5.543		89.1732
104	low	wet	39.28	L	112	26.7	0.112321	no	5.732		98.6094
104	low	wet	39.17	U	112	26.7	0.111339	no	5.254		75.9399
104	low	wet	39.17	U	112	26.7	0.111339	no	5.636		93.7373
104	low	wet	39.17	U	112	26.7	0.111339	no	5.827		103.594
104	low	wet	39.51	C	112	26.7	0.114375	no	5.636		93.7373
104	low	wet	39.51	C	112	26.7	0.114375	no	5.063		67.9553
104	low	wet	39.51	C	112	26.7	0.114375	no	5.158		71.8528
104	low	wet	39.51	C	112	26.7	0.114375	no	5.54		89.0285
104	low	wet	39.28	L	112	26.7	0.112321	no	5.448		84.6664
104	low	wet	39.28	L	112	26.7	0.112321	no
104	low	wet	39.72	C	112	26.7	0.11625	no
104	low	wet	39.72	C	112	26.7	0.11625	no
104	low	wet	39.62	U	112	26.7	0.115357	no
104	low	wet	39.62	U	112	26.7	0.115357	no
104	low	wet	39.62	U	112	26.7	0.115357	no
104	low	wet	39.84	U	113	26.7	0.116283	no
104	low	wet	39.84	U	113	26.7	0.116283	no
104	low	wet	39.72	U	113	26.7	0.115221	no
104	low	wet	39.72	U	113	26.7	0.115221	no
104	low	wet	40	L	113	26.7	0.117699	no
104	low	wet	40	L	113	26.7	0.117699	no
104	low	wet	40	L	113	26.7	0.117699	no
104	low	wet	40	L	113	26.7	0.117699	no
104	low	wet	40	L	113	26.7	0.117699	no
103	low	dry	37.27	U	101	27	0.101683	no	5.732	5.35	98.6094	80.1791
103	low	dry	37.31	U	109	27	0.0945872	no	5.639	5.063	93.8871	67.9553
103	low	dry	38.94	U	110	27	0.108545	no	5.445	4.777	84.5266	57.0776
103	low	dry	37.5	C	113	27	0.0929204	no	5.063	5.348	67.9553	80.0892
103	low	dry	39.32	U	115	27	0.10713	no	5.543	5.253	89.1732	75.8965
103	low	dry	36.19	L	119	27	0.0772269	no	5.445	4.778	84.5266	57.1134
103	low	dry	38.76	L	120	27	0.098	no	5.061	5.162	67.8748	72.0201
103	low	dry	38.99	C	123	27	0.0974797	no	5.254	4.883	75.9399	60.9621
103	low	dry	38.4	L	125	27	0.0912	no	5.159	5.06	71.8946	67.8346
103	low	dry	39.98	L	126	27	0.103016	no	5.067	4.872	68.1165	60.551
103	low	dry							4.78	5.35	57.1852	80.1791
103	low	dry							4.68	4.586	53.6707	50.5012
103	low	dry							5.732	5.159	98.6094	71.8946
103	low	dry							5.442	4.875	84.3869	60.6629
103	low	dry							5.065	4.681	68.0359	53.7051
103	low	dry							5.256		76.0266
103	low	dry							5.155		71.7275
103	low	dry							4.781		57.2211
103	low	dry							5.066		68.0762
103	low	dry							4.766		56.6842
114	low	dry	36.36	C	82	27	0.114146	no	5.349	4.586	80.1341	50.5012
114	low	dry	36.72	C	84	27	0.115714	no	5.063	4.968	67.9553	64.2014
114	low	dry	36.91	U	85	27	0.116588	no	5.448	4.875	84.6664	60.6629
114	low	dry	37.6	U	91	27	0.116484	no	5.541	4.872	89.0767	60.551
114	low	dry	36.31	L	93	27	0.100108	no	5.35	4.967	80.1791	64.1626
114	low	dry	36.29	L	93	27	0.0998925	no	5.353	4.776	80.314	57.0417
114	low	dry	37.98	U	95	27	0.115579	no	5.447	4.585	84.6198	50.4682
114	low	dry	36.47	C	96	27	0.0986458	no	5.442	4.971	84.3869	64.3178
114	low	dry	36.55	C	98	27	0.097449	no	4.967	4.489	64.1626	47.364
114	low	dry	38.25	U	103	27	0.109223	no	4.585	4.394	50.4682	44.4201
114	low	dry	38.91	U	104	27	0.114519	no	4.681	4.012	53.7051	33.8129
114	low	dry	37.43	L	107	27	0.0974766	no	4.682	3.725	53.7395	27.0632
114	low	dry	37.49	C	108	27	0.0971296	no	4.394	4.586	44.4201	50.5012
114	low	dry	37.49	C	108	27	0.0971296	no	4.586	4.872	50.5012	60.551
114	low	dry							5.257	4.585	76.07	50.4682
114	low	dry							5.066	5.254	68.0762	75.9399
114	low	dry							5.063	4.108	67.9553	36.2987
114	low	dry							5.254	4.203	75.9399	38.8757
114	low	dry							5.445	4.201	84.5266	38.8202
114	low	dry							4.399	3.825	44.5719	29.3018
124	low	wet	37.03	U	89	25.9	0.125056	no	7.262	6.782	200.525	163.333
124	low	wet	37.29	L	90	25.9	0.126556	no	6.973	6.973	177.525	177.525
124	low	wet	37.3	L	90	25.9	0.126667	no	7.071	6.495	185.115	143.462
124	low	wet	37.45	L	90	25.9	0.128333	no	6.12	6.21	120.02	125.393
124	low	wet	37.56	L	91	25.9	0.128132	no	6.878	6.496	170.367	143.528
124	low	wet	37.62	L	91	25.9	0.128791	no	6.793	6.591	164.129	149.918
124	low	wet	37.69	C	92	25.9	0.128152	no	6.799	6.019	164.564	114.175
124	low	wet	38.06	U	94	25.9	0.129362	no	6.877	6.018	170.293	114.119
124	low	wet	38.9	U	98	25.9	0.132653	no	6.819	6.496	166.02	143.528
124	low	wet	39.39	L	102	25.9	0.132255	no	6.782	6.401	163.333	137.323
124	low	wet	38.33	L	103	25.9	0.12068	no	5.925	6.21	108.909	125.393
124	low	wet	39.74	L	103	25.9	0.134369	no	6.592		149.986
124	low	wet							6.594		150.123
124	low	wet							5.923		108.799
124	low	wet							6.21		125.393
124	low	wet							6.018		114.119
124	low	wet							6.019		114.175
124	low	wet							6.88		170.516
124	low	wet							6.594		150.123
124	low	wet							6.689		156.705
123	low	dry	30.54	L	22	26.8	0.17	no	3.44	3.298	21.3145	18.7824
123	low	dry	31.09	L	25	26.8	0.1716	no	3.343	3.49	19.5618	22.2575
123	low	dry	31.22	L	27	26.8	0.163704	no	3.821	3.307	29.2099	18.9366
123	low	dry	32.29	L	39	26.8	0.140769	no	3.63	3.394	25.0449	20.4708
123	low	dry	33.24	L	53	26.8	0.121509	no	3.727	3.589	27.1068	24.2058
123	low	dry	33.25	L	54	26.8	0.119444	no	4.299	4.586	41.6008	50.5012
123	low	dry	33.44	L	57	26.8	0.116491	no	4.49	4.108	47.3957	36.2987
123	low	dry	36.76	L	83	26.8	0.12	no	4.108	4.68	36.2987	53.6707
123	low	dry	37.02	L	85	26.8	0.120235	no	4.489	4.776	47.364	57.0417
123	low	dry	38.46	L	102	26.8	0.114314	no	4.491	4.394	47.4273	44.4201
123	low	dry	39.28	L	105	26.8	0.118857	no	4.203	4.207	38.8757	38.9868
123	low	dry	39.45	L	107	26.8	0.118224	no	4.395	4.395	44.4505	44.4505
123	low	dry	39.62	L	109	26.8	0.117615	no	4.298	4.298	41.5718	41.5718
123	low	dry	39.61	C	109	26.8	0.117523	no	4.585	3.736	50.4682	27.3036
123	low	dry	39.87	U	111	26.8	0.117748	no	4.298	4.112	41.5718	36.4048
123	low	dry							4.975	4.012	64.4732	33.8129
123	low	dry							4.403	4.03	44.6936	34.2701
123	low	dry							4.587	3.916	50.5343	31.4433
123	low	dry							4.394	4.112	44.4201	36.4048
123	low	dry							4.776	3.725	57.0417	27.0632
138	low	wet	37.43	U	96	26.2	0.116979	no	4.872	4.68	60.551	53.6707
138	low	wet	37.52	C	97	26.2	0.116701	no	5.541	4.681	89.0767	53.7051
138	low	wet	37.15	C	98	26.2	0.111735	no	4.489	4.872	47.364	60.551
138	low	wet	37.28	C	99	26.2	0.111919	no	5.445	4.954	84.5266	63.6601
138	low	wet	39.1	L	105	26.2	0.122857	no	4.872	4.872	60.551	60.551
138	low	wet	39.12	L	105	26.2	0.123048	no	4.968	4.689	64.2014	53.9809
138	low	wet	38.44	U	105	26.2	0.116571	no	5.254	4.78	75.9399	57.1852
138	low	wet	39.32	L	106	26.2	0.123774	no	4.394	5.159	44.4201	71.8946
138	low	wet	38.95	L	107	26.2	0.119159	no	4.585	4.777	50.4682	57.0776
138	low	wet	38.96	L	107	26.2	0.119252	no	5.445	5.636	84.5266	93.7373
138	low	wet	39.63	L	108	26.2	0.124352	no	5.063	5.353	67.9553	80.314
138	low	wet	39.83	L	109	26.2	0.125046	no	5.254	4.872	75.9399	60.551
138	low	wet	40.05	L	110	26.2	0.125909	no	5.636	5.637	93.7373	93.7872
138	low	wet	40.11	L	110	26.2	0.126455	no	5.254	5.157	75.9399	71.811
138	low	wet							5.35	4.963	80.1791	64.0077
138	low	wet							5.254		75.9399
138	low	wet							5.446		84.5732
138	low	wet							5.359		80.5844
138	low	wet							5.54		89.0285
138	low	wet							5.636		93.7373
144	high	wet	37.38	C	75	26.2	0.149067	no	5.828	5.445	103.647	84.5266
144	high	wet	37.86	C	79	26.2	0.147595	no	5.731	6.018	98.5578	114.119
144	high	wet	38.15	C	80	26.2	0.149375	no	5.738	6.212	98.9194	125.515
144	high	wet	42.32	L	81	26.2	0.199012	no	6.888	6.113	171.111	119.609
144	high	wet							6.703	5.922	157.691	108.744
144	high	wet							6.305	5.732	131.237	98.6094
144	high	wet							5.865	4.967	105.634	64.1626
144	high	wet							5.738	5.636	98.9194	93.7373
144	high	wet							5.54	6.495	89.0285	143.462
144	high	wet							6.495	6.307	143.462	131.362
144	high	wet							6.113	5.254	119.609	75.9399
144	high	wet							5.96	5.636	110.851	93.7373
144	high	wet							5.54		89.0285
144	high	wet							5.925		108.909
144	high	wet							6.498		143.661
144	high	wet							6.403		137.452
144	high	wet							5.732		98.6094
144	high	wet							6.114		119.667
144	high	wet							5.828		103.647
144	high	wet							5.923		108.799
167	high	wet	38.33	U	62	26.7	0.187581	no	6.974	5.821	177.601	103.274
167	high	wet	36.55	C	63	26.7	0.156349	no	6.686	5.311	156.494	78.4384
167	high	wet	38.65	U	63	26.7	0.189683	no	6.401	5.683	137.323	96.102
167	high	wet	36.79	C	64	26.7	0.157656	no	7.165	6.495	192.596	143.462
167	high	wet	39.52	L	66	26.7	0.194242	no	6.496	6.591	143.528	149.918
167	high	wet	39.68	L	67	26.7	0.193731	no	6.687	5.4	156.565	82.4482
167	high	wet	39.89	L	67	26.7	0.196866	no	5.923	6.017	108.799	114.062
167	high	wet	39.97	U	68	26.7	0.195147	no	5.943	5.828	109.905	103.647
167	high	wet							5.541	5.922	89.0767	108.744
167	high	wet							5.831	5.254	103.808	75.9399
167	high	wet							5.162	5.452	72.0201	84.853
167	high	wet							5.731	5.734	98.5578	98.7126
167	high	wet							5.828	5.543	103.647	89.1732
167	high	wet							5.732		98.6094
167	high	wet							6.021		114.289
167	high	wet							5.352		80.269
167	high	wet							5.636		93.7373
167	high	wet							5.542		89.1249
167	high	wet							5.333		79.4172
167	high	wet							5.356		80.4491
173	high	wet	37.51	U	50	26.4	0.2222	YES	4.872	4.558	60.551	49.5818
173	high	wet	37.6	L	51	26.4	0.219608	YES	4.403	4.673	44.6936	53.4302
173	high	wet	37.64	U	51	26.4	0.220392	YES	4.585	4.297	50.4682	41.5428
173	high	wet	37.78	U	51	26.4	0.223137	YES	4.395	4.013	44.4505	33.8382
173	high	wet	38.07	U	53	26.4	0.220189	YES	4.298	4.667	41.5718	53.2247
173	high	wet	38.12	L	53	26.4	0.221132	YES	4.494		47.5225
173	high	wet	38.22	U	53	26.4	0.223019	YES	4.596		50.8323
173	high	wet	38.28	L	53	26.4	0.224151	YES	4.681		53.7051
173	high	wet	38.35	L	53	26.4	0.225472	YES	4.489		47.364
173	high	wet	38.42	L	54	26.4	0.222593	YES	4.872		60.551
173	high	wet	38.47	C	54	26.4	0.223519	YES	4.777		57.0776
173	high	wet	38.73	C	54	26.4	0.228333	YES	4.899		61.5633
173	high	wet	38.79	U	54	26.4	0.229444	YES	4.68		53.6707
173	high	wet	38.9	C	55	26.4	0.227273	YES	4.776		57.0417
173	high	wet	38.9	C	55	26.4	0.227273	YES	5.158		71.8528
173	high	wet	38.9	C	55	26.4	0.227273	YES	4.589		50.6004
173	high	wet	39	L	55	26.4	0.229091	YES	4.777		57.0776
173	high	wet	39	L	55	26.4	0.229091	YES	4.876		60.7003
173	high	wet	39	L	55	26.4	0.229091	YES
173	high	wet	39	L	55	26.4	0.229091	YES
173	high	wet	39	L	55	26.4	0.229091	YES
173	high	wet	39.13	U	55	26.4	0.231455	YES
173	high	wet	39.13	U	55	26.4	0.231455	YES
173	high	wet	39.13	U	55	26.4	0.231455	YES
173	high	wet	39.44	C	56	26.4	0.232857	YES
173	high	wet	39.57	L	56	26.4	0.235179	YES
173	high	wet	39.57	L	56	26.4	0.235179	YES
173	high	wet	39.69	U	57	26.4	0.233158	YES
173	high	wet	39.69	U	57	26.4	0.233158	YES
173	high	wet	39.75	C	57	26.4	0.234211	YES
173	high	wet	39.75	C	57	26.4	0.234211	YES
176	high	wet	37.01	U	46	26.7	0.22413	YES	5.54	5.159	89.0285	71.8946
176	high	wet	37.06	U	46	26.7	0.225217	YES	5.254	5.35	75.9399	80.1791
176	high	wet	37.23	U	47	26.7	0.224043	YES	5.968	5.232	111.298	74.9899
176	high	wet	37.4	U	47	26.7	0.22766	YES	5.446	5.827	84.5732	103.594
176	high	wet	35.52	L	48	26.7	0.18375	no	4.771		56.8628
176	high	wet	37.68	U	49	26.7	0.224082	YES	5.632		93.5379
176	high	wet	37.72	U	49	26.7	0.224898	YES	5.257		76.07
176	high	wet	37.72	U	49	26.7	0.224898	YES	5.731		98.5578
176	high	wet	37.82	U	49	26.7	0.226939	YES	6.023		114.403
176	high	wet	37.82	U	49	26.7	0.226939	YES	5.733		98.661
176	high	wet	37.82	U	49	26.7	0.226939	YES	5.544		89.2215
176	high	wet	37.97	U	50	26.7	0.2254	YES	5.448		84.6664
176	high	wet	37.97	U	50	26.7	0.2254	YES	6.305		131.237
176	high	wet	37.97	U	50	26.7	0.2254	YES	5.731		98.5578
176	high	wet	38.11	U	50	26.7	0.2282	YES	5.827		103.594
176	high	wet	38.11	U	50	26.7	0.2282	YES	5.449		84.713
176	high	wet	38.33	U	51	26.7	0.228039	YES	5.351		80.224
176	high	wet	38.33	U	51	26.7	0.228039	YES	5.349		80.1341
176	high	wet	38.33	U	51	26.7	0.228039	YES	6.307		131.362
176	high	wet	38.38	L	51	26.7	0.22902	YES	5.636		93.7373
176	high	wet	38.48	C	52	26.7	0.226538	YES
176	high	wet	38.48	C	52	26.7	0.226538	YES
176	high	wet	38.61	U	53	26.7	0.224717	YES
176	high	wet	38.61	U	53	26.7	0.224717	YES
176	high	wet	38.61	U	53	26.7	0.224717	YES
176	high	wet	38.75	U	53	26.7	0.227358	YES
176	high	wet	38.75	U	53	26.7	0.227358	YES
176	high	wet	38.83	C	53	26.7	0.228868	YES
176	high	wet	39.01	C	54	26.7	0.227963	YES
176	high	wet	39.22	U	55	26.7	0.227636	YES
196	high	wet	38.41	C	54	26.1	0.227963	YES	3.991	4.475	33.2847	46.9222
196	high	wet	38.71	U	55	26.1	0.229273	YES	4.01	4.49	33.7624	47.3957
196	high	wet	38.75	U	55	26.1	0.23	YES	4.681	4.299	53.7051	41.6008
196	high	wet	38.75	U	55	26.1	0.23	YES	4.296	4.587	41.5138	50.5343
196	high	wet	38.95	C	56	26.1	0.229464	YES	4.298	4.689	41.5718	53.9809
196	high	wet	38.95	C	56	26.1	0.229464	YES	4.203	4.583	38.8757	50.4022
196	high	wet	39.14	U	57	26.1	0.228772	YES	4.291	4.582	41.369	50.3692
196	high	wet	39.96	U	59	26.1	0.234915	YES	4.586	3.395	50.5012	20.4889
196	high	wet	39.96	U	59	26.1	0.234915	YES	4.395	4.586	44.4505	50.5012
196	high	wet	40.05	U	59	26.1	0.236441	YES	4.776	4.776	57.0417	57.0417
196	high	wet	40.05	U	59	26.1	0.236441	YES	4.108	4.394	36.2987	44.4201
196	high	wet	40.21	L	59	26.1	0.239153	YES	4.585	3.921	50.4682	31.5639
196	high	wet	40.41	L	60	26.1	0.2385	YES	4.491	4.49	47.4273	47.3957
196	high	wet	40.41	L	60	26.1	0.2385	YES	4.682	3.589	53.7395	24.2058
196	high	wet	41.05	L	60	26.1	0.249167	YES	5.299		77.9079
196	high	wet	41.05	L	60	26.1	0.249167	YES	4.773		56.9343
196	high	wet							4.776		57.0417
196	high	wet							4.681		53.7051
196	high	wet							5.159		71.8946
196	high	wet							4.587		50.5343
197	low	wet	39.84	U	132	25.8	0.106364	no	5.923	5.357	108.799	80.4942
197	low	wet	38.42	C	133	25.8	0.0948872	no	5.827	5.449	103.594	84.713
197	low	wet	38.55	C	134	25.8	0.0951493	no	5.827	5.35	103.594	80.1791
197	low	wet	38.77	L	135	25.8	0.0960741	no	5.445	5.158	84.5266	71.8528
197	low	wet	38.81	L	136	25.8	0.0956618	no	5.639	5.063	93.8871	67.9553
197	low	wet	38.96	L	137	25.8	0.0960584	no	5.923	5.448	108.799	84.6664
197	low	wet	40.78	U	137	25.8	0.109343	no	6.209	5.828	125.333	103.647
197	low	wet	39.15	L	138	25.8	0.0967391	no	5.922	5.159	108.744	71.8946
197	low	wet	41.21	U	139	25.8	0.110863	no	5.827	5.446	103.594	84.5732
197	low	wet							5.636	5.827	93.7373	103.594
197	low	wet							5.063	5.828	67.9553	103.647
197	low	wet							5.636	5.54	93.7373	89.0285
197	low	wet							6.403	5.733	137.452	98.661
197	low	wet							5.445	5.345	84.5266	79.9545
197	low	wet							5.541	5.349	89.0767	80.1341
197	low	wet							5.83	4.775	103.754	57.0059
197	low	wet							6.021	4.778	114.289	57.1134
197	low	wet							5.543	4.872	89.1732	60.551
197	low	wet							5.732	5.152	98.6094	71.6023
197	low	wet							6.018	5.149	114.119	71.4773

## Sheet: Table S3
Table S1. Data by trial
Data	Sibship	Heat input	Hydration	Category	Duration (min)	Ambient temperature (°C)	Humid relative (%)	Test Eggs	Eggs Hatched	Hatching Rate (%Eggs/hour)	Initial Mean Water Temperature (°C)	Final Mean Water Temperature (°C)	Water-Heating Rate (°C/min)	(Behind) Initial clutch Temperature (°C)	(Behind) Final clutch Temperature (°C)	(Behind) Clutch Heating Rate (°C/min)	(Surface) Initial clutch Temperature (°C)	(Surface) Final clutch Temperature (°C)	(Surface) Clutch Heating Rate (°C/min)	Mean Initial Diameter (mm)	Mean Initial Volume (µL)	Mean Volume Loss Rate (µL/min)	Mean Final Diameter (mm)	Mean Initial Volume (µL)	Mean Final Volume (µL)	Mean Volume Lost (µL)	Number Dead	Proportion Dead
20220611	11	high	dry	DH	108	25.8	89	53	35	36.6876	25.61	60.07	0.319074	25.39	41.17	0.146111	25.26	38.95	0.126759	4.299	41.586	0.116891	4.107	41.586	33.838	7.748	0	0
20220612	14	low	wet	WL	148	25.8	89	48	19	16.0473	24.65	49.81	0.17	25.68	41.22	0.105	25.63	38.92	0.0897973	6.116	119.785	0.121601	5.541	119.785	89.053	30.732	2	0.0416667
20220612	13	low	dry	DL	102	26.5	86	71	60	49.71	26.38	48.93	0.221078	26.27	39.97	0.134314	26.18	38.79	0.123627	3.855	29.279	0.108726	3.727	29.279	18.46	10.819	4	0.056338
20220616	20	high	dry	DH	71	25.8	86	53	38	60.59	23.97	49.15	0.354648	25.2	40.01	0.208592	25.13	39.11	0.196901	4.783	52.275	0.0677729	4.398	52.275	44.542	7.733	0	0
20220617	26	low	wet	WL	102	25.8	92	51	47	54.2099	24.6	46	0.209804	25.55	40.02	0.141863	25.52	38.25	0.124804	6.306	131.299	NA	5.902	131.299	109.973	21.326	0	0
20220617	25	low	dry	DL	107	26.1	87	49	11	12.5882	26.13	48.03	0.204673	26.04	40	0.130467	25.91	38.77	0.120187	4.872	60.551	0.124045	4.594	60.551	50.805	9.746	0	0
20220618	29	high	dry	DH	61	25.6	92	60	35	57.377	24.36	50.38	0.426557	25.42	40.61	0.249016	25.4	36.62	0.183934	4.29	41.327	NA	4.204	41.327	38.903	2.424	0	0
20220618	30	high	wet	WH	71	25.9	89	31	7	19.0822	25.59	53.95	0.399437	25.42	40.64	0.214366	25.33	39.4	0.198169	6.544	146.757	NA	6.116	146.757	120.135	26.622	0	0
20220623	52	low	wet	WL	114	25.9	90	38	7	9.69529	24.58	47.78	0.203509	25.51	40.12	0.128158	25.5	38.31	0.112368	5.35	80.179	0.331032	5.069	80.179	68.177	12.002	0	0
20220623	51	low	dry	DL	98	26.4	88	52	37	43.5636	26.86	48.26	0.218367	26.1	40.01	0.141939	26.16	38.65	0.127449	4.681	53.688	0.16906	4.538	53.688	48.948	4.74	0	0
20220624	56	high	dry	DH	67	25.3	92	25	2	7.16418	24.35	51.64	0.407313	24.99	40.34	0.229104	24.84	38.96	0.210746	5.161	71.979	0.251777	5.079	71.979	68.604	3.375	0	0
20220627	61	low	dry	DL	139	24.9	96	32	21	28.3273	24.72	53.47	0.206835	24.76	40.02	0.109784	24.73	39.16	0.103813	4.829	58.958	0.237433	4.726	58.958	55.282	3.676	0	0
20220628	69	high	dry	DH	65	25.4	93	41	5	11.257	25.02	50.16	0.386769	25.13	40.83	0.241538	25.03	39.82	0.227538	4.489	47.364	0.378161	4.394	47.364	44.468	2.896	0	0
20220630	73	high	wet	WH	68	26.3	92	27	15	49.0196	25.2	52.25	0.397794	25.71	40.13	0.212059	25.99	39.23	0.194706	7.022	181.28	0.256327	6.877	181.28	170.293	10.987	0	0
20220630	72	high	dry	DH	62	26.3	93	31	26	81.1655	26.65	50.66	0.387258	26.59	39.34	0.205645	26.5	40.1	0.219355	5.159	71.874	0.304248	4.537	71.874	48.916	22.958	0	0
20220703	82	high	dry	DH	55	28.1	81	47	30	69.6325	26.39	48.17	0.396	27.18	40.71	0.246	27.02	39.62	0.229091	4.682	53.722	0.12793	4.633	53.722	52.086	1.636	0	0
20220704	104	low	wet	WL	114	26.7	89	44	35	41.866	26.7	48.94	0.195088	26.79	40.25	0.11807	26.72	40.46	0.120526	5.494	86.847	0.0582605	4.968	86.847	64.201	22.646	0	0
20220704	103	low	dry	DL	126	27	88	34	10	14.0056	25.74	50.75	0.198492	26.66	40.01	0.105952	26.56	38.68	0.0961905	5.157	71.811	0.18116	5.06	71.811	67.835	3.976	0	0
20220706	114	low	dry	DL	109	27	87	50	14	15.4128	26.49	49.44	0.21055	26.51	40.09	0.124587	26.52	37.75	0.103028	5.16	72.008	0.233211	4.586	72.008	50.485	21.523	4	0.08
20220709	124	low	wet	WL	105	25.9	96	21	12	32.6531	25.92	47.38	0.204381	25.79	40.02	0.135524	25.93	38.55	0.12019	6.736	160.019	0.131585	6.495	160.019	140.393	19.626	0	0
20220709	123	low	dry	DL	114	26.8	95	38	15	20.7756	25.34	48.98	0.207368	26.28	40.03	0.120614	26.18	39.52	0.117018	4.347	43.01	0.165756	4.069	43.01	35.284	7.726	0	0
20220710	138	low	wet	WL	111	26.2	91	34	14	22.2576	24.93	48.72	0.214324	25.79	40.19	0.12973	25.6	39.57	0.125856	5.254	75.94	0.39634	4.872	75.94	60.551	15.389	2	0.0588235
20220722	197	low	wet	WL	139	25.8	91	44	9	8.8293	25.5	53.74	0.203165	25.18	41.29	0.115899	25.89	39.48	0.0977698	5.827	103.594	0.288791	5.35	103.594	80.157	23.437	4	0.0909091
20220712	144	high	wet	WH	84	26.2	89	33	4	8.65801	25.44	58.12	0.389048	26.25	43.18	0.201548	26.11	39.15	0.155238	5.924	108.854	0.238673	5.827	108.854	103.677	5.177	6	0.181818
20220715	167	high	wet	WH	68	26.7	92	27	8	26.1438	25.61	52.46	0.394853	27.52	40.01	0.183676	27.17	37.41	0.150588	5.83	103.727	0.298911	5.734	103.727	98.713	5.014	0	0
20220716	173	high	wet	WH	58	26.4	93	36	31	89.0805	25.05	48.72	0.408103	25.94	40.24	0.246552	25.89	38.9	0.22431	4.681	53.688	0.275881	4.558	53.688	49.582	4.106	0	0
20220718	176	high	wet	WH	63	26.7	90	34	30	84.0336	26.78	52.76	0.412381	26.82	40.01	0.209365	26.75	37.05	0.163492	5.588	91.38		5.291	91.38	77.584	13.796	0	0
20220722	196	high	wet	WH	63	26.1	94	39	10	24.42	26	51.87	0.410635	25.98	41.42	0.245079	25.9	36.3	0.165079	4.586	50.485		4.49	50.485	47.396	3.089	0	0
